# Supplementary material for: Kinematic analysis of impairments and compensatory motor behavior during prosthetic grasping in below-elbow amputees
Source: PLoS One. 2022 Nov 18;17(11):e0277917. doi: 10.1371/journal.pone.0277917 (PMC9674132; doi:10.1371/journal.pone.0277917)
Supplement: S1 Data — (XLSX) [file pone.0277917.s001.xlsx]

## Sheet: data
patient	object distance	Object	trial	Side	Side	tr	tg	tl	x2tr	y2tr	z2tr	az2tr	el2tr	ro2tr	x3tr	y3tr	z3tr	az3tr	el3tr	ro3tr	x4tr	y4tr	z4tr	az4tr	el4tr	ro4tr	xctr	yctr	zctr	alphatr	betatr	x2tg	y2tg	z2tg	az2tg	el2tg	ro2tg	x3tg	y3tg	z3tg	az3tg	el3tg	ro3tg	x4tg	y4tg	z4tg	az4tg	el4tg	ro4tg
	Far/Close		2_3	Right/Left	Prothesis/Valid	times (see text)			position and orientation of the sensors at time tr																		position of the elbow at tr			angles at tr		position and orientation of the sensors at time tg
P0	Far	Mug	2	Right	Prosthesis	9	47	83	-20.46	-26.72	30.93	165.24	-22.92	-4.97	-16.71	3.87	9.41	8	9.27	67.25	-3.34	6.85	10.3	11.11	11.54	85.38	-38.7	-0.78	5.786	52.693	64.133	-17.2	-19.21	33.11	150.33	-23.29	-2.01	-20.67	23.73	12.9	68.27	1.49	71.46	-13.25	36.28	15.92	66.76	17.53	82.97
P0	Far	CyLeft.	2	Right	Prosthesis	20	69	87	-21.25	-28.87	30.93	166	-24.42	-2.15	-17.08	2.11	9.28	10.52	10.73	63.25	-3.92	5.74	10.6	13.36	13.26	81.29	-38.815	1.926	5.091	51.223	65.75	-16.58	-14.99	33.18	144.65	-25.73	-1.14	-14.77	28.16	15.62	63.27	5.88	74.16	-5.94	38.51	20.97	56.96	23.45	84.17
P0	Far	Cone	2	Right	Prosthesis	16	70	92	-24.13	-26.5	29.65	163.03	-19.7	-2.84	-17.6	5.19	9.35	-1.97	9.19	72.47	-4.46	5.75	10.31	6.96	16	89.62	-39.798	-5.954	5.757	56.455	61.886	-16.41	-14.68	32.86	145.35	-23.94	-2.8	-15.18	29.14	18.13	61.86	5.94	67.44	-5.64	38.86	23.8	52.97	23.89	75.77
P0	Close	Mug	2	Right	Prosthesis	13	58	82	-21.85	-26.62	29.92	165.37	-23.86	-5.12	-16.54	3.39	9.84	-0.85	8.25	64.28	-3.22	4.47	10.62	6.46	12.95	81.93	-38.805	-3.72	6.611	56.153	60.562	-15.9	-26.75	33.83	160.51	-20.64	-3.46	-21.73	10.79	11.72	65.4	3.48	63.33	-11.35	24.29	13.19	39.98	13.73	71.32
P0	Close	CyLeft.	2	Right	Prosthesis	19	68	86	-21.01	-27.76	30.6	165.61	-23.85	-3.55	-15.97	2.84	9.41	4.09	10.38	65.7	-2.52	5.12	10.49	9.96	12.06	83.88	-38.045	-1.261	5.356	53.125	62.804	-17.42	-23.67	33.73	154.97	-23.27	-3.92	-16.24	15.91	12.77	58.69	9.3	78.08	-5.09	27.67	15.11	46.01	17.26	88.89
P0	Close	Cone	2	Right	Prosthesis	15	59	78	-21.09	-28.84	30.45	167.57	-23.19	-3.92	-17.3	1.78	8.77	8.04	13.83	68.85	-4.15	4.79	10.66	14.38	16.45	86.93	-38.933	1.276	3.392	50.509	62.145	-17.8	-24.12	33.37	156.51	-22.16	-3.59	-17.31	15.84	14.06	58.84	11.11	74.08	-6.3	27.67	16.8	47.03	19.12	85.17
P0	Far	Mug	3	Right	Prosthesis	26	79	103	-21.63	-27.81	30.65	166.84	-24.37	-4.91	-16.38	2.57	9.72	5.16	9.36	61.06	-3	5.1	10.71	9.21	12.23	78.82	-38.49	-0.573	6.061	53.32	63.994	-17.67	-18.92	33.42	152.12	-24.18	-3.31	-21.11	23.03	13.24	69.62	3.9	66.4	-10.39	36.06	17.49	46.14	17.59	69.78
P0	Far	CyLeft.	3	Right	Prosthesis	17	63	87	-22.79	-27.62	30.11	163.43	-23.64	-3.16	-16.02	2.66	9.85	-3.2	8.69	64.39	-2.59	2.98	10.69	4.64	14.11	80.54	-38.227	-3.902	6.451	56.017	60.955	-17.05	-15.86	32.89	144.53	-24.48	-1.46	-15.12	28.03	16.08	63.57	5.36	71.8	-6.47	38.6	21.06	57.17	23.05	82.16
P0	Far	Cone	3	Right	Prosthesis	21	72	97	-22.02	-27.76	29.97	163.07	-22.7	-3.34	-15.81	2.65	9.87	-0.61	9.27	62.23	-2.33	3.93	10.78	6.32	12.56	79.49	-38.015	-2.886	6.246	55.539	61.62	-16.81	-15.87	32.88	144.57	-23.34	-1.86	-15.48	28.08	18.05	62.61	6.84	69.07	-6.48	38.18	23.35	55.84	24.39	78.46
P0	Close	Mug	3	Right	Prosthesis	22	73	94	-23.75	-26.25	29.48	163.26	-21.32	-4.3	-16.06	2.94	10.31	-8.71	7.3	64.36	-2.85	2.12	10.89	0.38	15.02	79.46	-38.12	-6.32	7.451	58.25	58.649	-15.93	-26.69	34.78	161.43	-20.77	-4.22	-21.15	9.71	11.26	68.58	6.39	65.89	-11.29	23.51	13.56	41.81	16.84	72.11
P0	Close	CyLeft.	3	Right	Prosthesis	19	60	81	-22.47	-27.38	30.22	163.67	-24.5	-3.38	-16.49	2.75	9.88	-1.74	8.06	63.13	-3.19	3.63	10.68	5.9	14.63	79.41	-38.757	-3.426	6.725	56.011	61.056	-17.17	-23.54	34.15	154.76	-23.34	-5.03	-15.48	15.54	12.14	60.49	9.43	79.02	-4.93	27.44	14.49	48.45	18.12	90.09
P0	Close	Cone	3	Right	Prosthesis	23	68	92	-23.48	-26.29	29.66	162	-21.48	-2.83	-16.02	4.47	9.38	-4.8	9.95	72.91	-2.7	4.46	10.34	4.86	14.96	88.88	-38.104	-6.324	5.492	55.935	60.544	-18.07	-24.18	33.76	154.82	-22	-2.94	-16.81	16.45	14.32	59.01	10.23	74.93	-6.18	28.24	16.9	49.02	18.84	86.23
P0	Far	Mug	2	Left	Valid	33	64	85	-16.38	-13.46	30.84	156.22	-19.96	-25.24	-13.69	4.11	9.87	356.25	-10.93	57.37	-1.91	2.81	11.02	7.88	0.27	29.13	35.735	-5.555	14.136	58.382	57.719	-14.19	-13.82	32.56	151.83	-17.77	-19.7	-19.52	23.56	13.01	50.81	-7.87	67.9	-13.13	32.75	16.08	77.47	0.35	56.1
P0	Far	CyLeft.	2	Left	Valid	15	46	74	-15.95	-13.5	31.2	155.74	-20.09	-25.76	-12.63	4	9.78	355.7	-10.54	57.86	-0.98	2.72	11.11	9.15	1.83	29.62	34.688	-5.659	13.896	57.149	58.607	-13.99	-12.78	32.8	145.52	-14.79	-14.99	-13.9	26.97	17.03	49.49	-5.88	64.57	-7.63	34.88	21.24	79.37	7.01	55.15
P0	Far	Cone	2	Left	Valid	15	48	73	-16.5	-13.66	31.37	155.68	-20.34	-25.34	-12.5	3.36	9.93	353.78	-9.95	57.45	-0.88	1.73	10.84	7.44	-1.99	28.66	34.531	-5.761	13.818	56.482	58.317	-13.72	-13.3	32.87	144.6	-15.77	-14.91	-13.3	26.98	16.42	50.27	-7.9	64.84	-7.17	34.96	20.39	80.12	7.52	55.04
P0	Close	Mug	2	Left	Valid	16	47	71	-16.46	-12.8	30.96	155.57	-20.71	-27.2	-13.06	3.31	9.84	353.62	-9.51	59.34	-1.55	2.11	10.75	12.51	-3.71	27.89	35.113	-5.776	13.557	56.533	56.443	-15.55	-14.55	32.43	158.79	-19.47	-25.1	-20.35	14.14	12.2	34.62	-5.37	62.4	-12.63	21.69	14.58	65.04	4.08	51.31
P0	Close	CyLeft.	2	Left	Valid	12	37	60	-16.23	-12.82	31.17	154.79	-20.73	-25.94	-12.26	2.61	9.82	349.94	-10.08	58.96	-1.01	0.88	10.68	12.23	-4.64	26.73	34.072	-6.48	13.758	56.477	56.135	-14.71	-14.67	32.91	153.53	-17.19	-21.36	-16.25	17.13	14.37	32.16	-3.71	67.29	-8.66	24.1	17.25	65.97	5.97	58.84
P0	Close	Cone	2	Left	Valid	17	45	69	-16.21	-13.37	31.97	154.99	-20.83	-25.36	-11.92	2.71	9.84	352.78	-9.43	58.46	-0.39	0.92	10.87	7.32	-1.42	29.48	33.94	-5.5	13.526	54.537	58.375	-14.5	-15.5	33.42	152.93	-17.18	-20.41	-15.66	17.16	14.51	34.03	-2.62	68.9	-8.19	24.44	17.69	66.79	6.64	62.74
P0	Far	Mug	3	Left	Valid	16	46	66	-16.45	-14.02	31.39	155.24	-20.2	-25.41	-12.51	4.15	10.03	357.21	-9.76	55.99	-0.82	2.92	10.96	8.21	-0.81	29.24	34.658	-5.229	13.844	56.488	60.036	-14.43	-14.88	32.97	150.54	-17.74	-18.52	-19.13	23.36	12.97	52.91	-7.56	68.36	-12.66	32.83	16.04	76.59	0.62	56.64
P0	Far	CyLeft.	3	Left	Valid	13	42	66	-16.45	-14.54	31.04	154.83	-20.97	-25.32	-13.31	4.57	9.94	358.41	-10.6	56.05	-1.53	3.49	10.91	9.41	-1.05	27.88	35.418	-5.184	14.079	58.208	60.087	-13.82	-14.35	32.82	144.65	-16.83	-15.02	-13.74	26.47	15.62	51.47	-8.59	67.38	-7.71	34.86	19.2	80.86	4.45	58.25
P0	Far	Cone	3	Left	Valid	20	53	82	-16.16	-16.11	31.06	153.27	-20.96	-25.25	-12.48	3.77	9.88	357.81	-12.11	56.08	-0.67	2.87	11.02	11.81	0.88	27.21	34.463	-4.611	14.6	59.232	61.801	-13.8	-14.9	32.83	143.72	-17.09	-14.57	-13.4	26.13	15.5	51.66	-9.14	64.73	-7.28	34.6	18.95	80.48	4.65	53.99
P0	Close	Mug	3	Left	Valid	15	48	73	-16.43	-13.3	31.14	155.19	-20.9	-25.88	-12.91	3.14	9.83	353.54	-9.47	58.78	-1.35	1.53	10.9	8.28	-1.5	29.34	34.962	-5.637	13.532	56.394	56.911	-14.96	-16.51	32.99	157.36	-18.55	-24.04	-19.42	13.36	11.87	34.74	-8.76	65.23	-12.3	21.15	13.66	68.63	2.28	56.72
P0	Close	CyLeft.	3	Left	Valid	13	38	62	-16.78	-13.19	30.63	154.17	-21.1	-25.81	-12.52	2.74	9.76	348.05	-10.9	59.98	-1.28	0.68	10.77	9.67	-3.39	28.65	34.135	-7.315	14.015	58.263	55.919	-15.78	-15.57	32.45	154.09	-18.31	-20.55	-17.2	17.18	13.65	33.1	-4.34	69.12	-9.46	24.56	16.15	64.73	1.67	61.1
P0	Close	Cone	3	Left	Valid	14	45	74	-17.05	-14.22	31.14	153.3	-20.69	-24.13	-12.83	3.18	9.88	353.33	-9.51	57.92	-1.34	1.6	10.93	8.45	-1.04	30.75	34.871	-5.757	13.597	56.764	58.24	-14.76	-16.65	32.91	152.47	-18.41	-21.19	-15.92	16.38	11.36	35.1	-7.57	70	-8.45	23.89	13.8	67.31	3.68	59.24
P1	Far	Mug	2	Right	Prosthesis	15	88	106	-9.34	-42.93	34.53	168.84	-9.31	-7.26	-15.43	-13.78	7.24	59.02	0.99	78.75	-9.16	-2.32	9.13	64.42	5.41	108.89	-27.01	33.067	6.851	36.171	88.132	-6.78	-11.18	38.49	142.72	-18.71	-30.29	-18.56	16.34	12.21	78.05	-17.09	68.38	-16.58	29.02	11.1	79.54	-7.05	96.37
P1	Far	CyLeft.	2	Right	Prosthesis	15	75	108	-9.71	-43.46	34.47	164.33	-9.65	-6.75	-16.05	-14.13	7.12	61.19	0.77	80.14	-10.18	-2.33	9.01	64.98	5.18	111.3	-26.892	33.843	6.818	35.453	89.62	-7.46	-8.57	39.33	140.84	-19.88	-28.21	-14.62	20.3	13.32	72.09	-16.11	72.27	-13.78	31.8	13.24	86.44	-1.86	99.05
P1	Far	Cone	2	Right	Prosthesis	11	66	120	-9.18	-43.05	34.45	164.12	-8.96	-6.42	-15.4	-13.74	7.71	55.68	-0.97	76.27	-8.52	-2.73	9.34	63.03	4.93	105.63	-28.084	32.32	8.091	39.51	87.735	-7.97	-7.17	38.18	140.42	-22.22	-30.33	-16.02	21.92	14.45	72.19	-15.67	62.64	-12.64	33.41	15.21	77.71	1.42	85.04
P1	Close	Mug	2	Right	Prosthesis	32	89	105	-9.36	-44.07	33.77	163.15	-10.75	-6.39	-14.81	-14.62	6.59	60.4	3.63	83.15	-8.95	-3.2	8.88	66.64	8.63	113.18	-25.901	34.144	5.165	33.996	87.754	-9.08	-37.91	34.91	161.97	-12.7	-13.75	-18.14	-8.92	8.8	74.61	-3.59	76.64	-13.32	6.11	9.33	58.58	-7.5	104.83
P1	Close	CyLeft.	2	Right	Prosthesis	29	70	83	-9.53	-43.65	33.96	160.53	-11.36	-4.8	-15.98	-13.12	7.43	60.69	0.78	77.75	-9.91	-1.26	9.2	63.4	4.14	111.16	-26.994	32.738	7.124	37.5	91.018	-9.97	-37.62	34.45	149.79	-15.21	-8.12	-15.12	-5.46	10.48	68.5	-1.24	77.34	-10.55	8.46	10.19	64.77	-5.06	117.51
P1	Close	Cone	2	Right	Prosthesis	19	68	85	-9.39	-44.81	33.85	163.42	-9.6	-4.14	-15.69	-13.66	8.1	57.06	-1.01	75.28	-8.99	-2.39	9.6	62.07	4.16	105.6	-27.923	32.54	8.497	41.24	91.134	-9.87	-36.52	34.75	154	-11.85	-9.97	-15.38	-4.62	11.35	66.2	-3.5	71.75	-9.92	9.28	10.8	62.88	-7.02	107.95
P1	Far	Mug	3	Right	Prosthesis	13	75	97	-12.36	-43.37	34.09	156.86	-10.38	1.35	-14.96	-14.01	7.83	56.05	2.28	63.12	-8.37	-2.4	10.18	59.97	3.28	93.05	-27.516	32.66	6.935	34.349	88.85	-10.2	-10.67	39.9	145.69	-17.4	-27.8	-16.72	15.81	12.4	78.7	-14.91	59.32	-15.46	28.07	12.66	82.51	-1.8	85.9
P1	Far	CyLeft.	3	Right	Prosthesis	20	93	109	-12.43	-43.18	32.78	156.06	-11.61	0.08	-15.13	-13.38	6.74	59.92	5.69	73.32	-9.26	-1.32	9.58	60.67	5.97	105.02	-26.352	32.754	4.509	31.601	88.673	-11.4	-8.72	39.7	137.96	-20.76	-21.68	-12.87	20.06	12.85	72.28	-12.2	73.86	-13.98	31.34	13.14	89.82	-0.07	105.36
P1	Far	Cone	3	Right	Prosthesis	15	79	100	-10.55	-45.07	33.4	162.79	-9.83	-3.39	-16.07	-14.1	7.1	58.7	-0.15	82.95	-9.41	-2.99	8.9	63.78	6.78	111.63	-27.759	33.325	7.159	38.449	91.99	-8.18	-8.7	37.53	139.45	-26.38	-28.77	-16.31	21.88	15.14	69.36	-14.68	66.18	-12.66	33.28	15.86	74.31	0.42	92.49
P1	Close	Mug	3	Right	Prosthesis	27	86	97	-12.07	-43.98	33.24	156.53	-10.32	1.06	-14.97	-14.15	7.71	55.85	2.89	62.45	-8.31	-2.6	10.19	59.85	4.16	92.52	-27.585	32.747	6.576	35.692	88.677	-12.87	-40.6	34.36	155.04	-11.55	-3.42	-16.4	-11.34	8.07	76.45	4.25	73.98	-13.24	3.71	10.04	64.42	-2.7	102.18
P1	Close	CyLeft.	3	Right	Prosthesis	27	97	117	-11.1	-44.11	34.46	157.98	-9.5	-1.08	-14.8	-14.5	8.34	57.68	0.23	61.79	-8.44	-2.75	10.22	60.72	1.86	93.41	-26.829	33.514	8.25	35.889	90.778	-13.86	-36.06	33.66	147.89	-14.43	5.56	-12.26	-6.4	8.99	72.71	6.23	70.8	-9.6	7.72	10.07	72.83	-3.07	108.52
P1	Close	Cone	3	Right	Prosthesis	22	101	119	-11.43	-44.97	34.17	155.46	-9.01	1.71	-14.62	-14.68	7.74	56.99	0.68	68.85	-8.14	-3.31	9.76	62.74	5.25	98.14	-26.877	33.547	7.473	35.74	91.476	-10.35	-36.22	35.22	152.45	-11.95	-8.5	-16.09	-3.84	12.37	66.58	-4.96	74.36	-10.49	10.04	11.39	61.13	-6.67	111.45
P1	Far	Mug	2	Left	Valid	9	41	56	-18.36	-38.21	29.44	157.4	-25.05	7.79	-11.26	-10	6.38	52.24	3.57	54.72	-3.34	-1.28	11.04	71.68	13.66	34.48	25.011	27.754	4.979	26.868	95.572	-13.89	-22.15	32.26	137.4	-25.34	-5.29	-13.78	16.69	14.45	73.19	-12.59	41.08	-8.88	27.95	16.1	86.31	4.03	30.48
P1	Far	CyLeft.	2	Left	Valid	10	43	57	-17.92	-36.58	29.54	155.8	-26.27	5.84	-10.9	-10.52	6	49.06	5.99	49.29	-2.72	-2.62	10.89	75.53	20.07	23.49	25.563	27.424	3.652	24.736	88.385	-12.37	-18.79	32.74	132.48	-26.31	-4.78	-9.65	19.88	14.36	70.08	-16.5	49.53	-5.36	30.96	16.24	93.22	0.49	45.09
P1	Far	Cone	2	Left	Valid	15	47	61	-17.9	-36.3	29.61	155.65	-25.74	6.18	-11.05	-10.26	5.93	48.88	5.46	54.25	-3.08	-2.18	10.94	75.62	17.82	30.57	25.78	27.133	3.789	25.087	88.511	-12.09	-20.32	32.7	131.72	-25.16	-3.33	-8.83	18.79	14.93	70.56	-17.6	47.75	-4.95	29.85	16.18	97.49	0.59	42.72
P1	Close	Mug	2	Left	Valid	16	43	57	-18.4	-39.3	29.4	159.32	-24.12	6.98	-12.37	-9.96	6.57	54.75	0.76	57.14	-4.33	-0.87	11.01	64.26	12.52	43.31	25.355	28.333	6.272	29.314	100.064	-17.66	-37.86	29.76	157.3	-24.6	6.15	-15.42	-7.68	8.22	64.58	6.66	58.61	-10.14	2.56	13.12	85.98	10.22	45.16
P1	Close	CyLeft.	2	Left	Valid	5	27	39	-17.79	-37.13	29.64	156.51	-25.58	5.58	-10.46	-10.29	6.24	49.23	4.66	51.86	-2.21	-2.16	11.01	72.38	17.29	28.08	25.104	27.274	4.412	25.944	91.286	-16.81	-35.86	30.38	153.24	-24.49	4.09	-11.62	-4.89	9.86	58.59	7.01	57.37	-6.14	4.81	14.82	90	11.16	44.4
P1	Close	Cone	2	Left	Valid	12	35	49	-17.46	-36.54	29.65	156.76	-25.95	4.24	-10.51	-10	6.44	48.15	4.49	47.05	-1.94	-2.19	11.02	72.21	18.66	22.72	25.476	26.709	4.679	26.929	90.03	-16.5	-35.86	30.61	153.54	-23.51	4.33	-11.95	-5.42	9.2	58.45	4.14	59.59	-6.5	4.28	13.87	91.26	12.07	46.43
P1	Far	Mug	3	Left	Valid	22	56	72	-18.97	-37.08	29.07	155.49	-26.9	7.41	-11.64	-10.63	5.51	50.39	5.4	57.79	-3.98	-2.24	10.81	74.18	17.16	39.23	25.921	27.887	3.393	24.173	90.452	-14.11	-22.57	32.25	135.32	-25.47	-1.72	-12.34	16.96	15.54	72.28	-14.15	39.39	-7.64	28.14	16.84	90.12	2.23	29.45
P1	Far	CyLeft.	3	Left	Valid	15	48	62	-18.85	-36.92	29.27	155.1	-25.75	8.11	-10.36	-10.78	5.55	47.9	5.44	50.46	-2.05	-3.32	10.55	76.36	23.83	21.14	25.377	27.399	3.417	24.06	90.456	-12.96	-20.59	32.5	130.81	-25.46	-1.35	-8.5	19.06	16	70.07	-17.41	49.34	-4.66	30.05	16.98	98.05	-3.03	45.79
P1	Far	Cone	3	Left	Valid	15	43	57	-18.25	-36.51	29.51	154.98	-26.11	5.71	-9.98	-9.91	6.45	47.45	5.52	48.38	-1.52	-2.17	10.97	75.4	17.95	19.58	25.125	26.409	4.286	25.846	90.722	-12.06	-19.96	32.99	132.48	-25.36	-4.02	-8.7	18.78	14.61	70.22	-17.32	49.1	-4.85	29.9	16.09	98.19	0.17	44.49
P1	Close	CyLeft.	3	Left	Valid	18	44	56	-19.09	-36.38	29.12	155.13	-26.58	7.31	-10.94	-10.97	5.19	48.12	6.43	51.42	-2.94	-3.44	10.55	77.93	25.12	24.78	25.866	27.617	2.67	22.724	88.054	-17.74	-35.29	30.46	151.53	-24.94	4.93	-11.98	-4.49	10	58.04	7.77	61.65	-6.75	5.18	15.12	91.05	10.11	48.31
P1	Close	Cone	3	Left	Valid	11	32	45	-18.46	-36.96	29.29	157.1	-26.81	4.64	-10.46	-9.73	6.65	47.1	4.28	47.98	-1.71	-1.98	11.05	72.56	17.35	19.66	25.734	26.166	4.971	28.156	92.353	-17.4	-35.34	30.34	153.07	-25.64	3.05	-11.38	-5.62	8.64	56.18	4.91	63.43	-5.81	3.79	13.14	91.97	10.75	46.01
P2	Far	Mug	2	Right	Prosthesis	16	60	76	-21.32	-17.26	36.78	153.55	-11.07	-4.25	-16.84	4.86	9.09	4.87	9.42	67.3	-2.72	8	9.89	5.36	3.01	105.49	-38.956	-2.976	5.407	40.551	59.789	-19.35	-17.79	37.51	150.35	-15.16	-4.96	-18.43	21.35	12.69	60.15	-4.41	57.52	-8.74	33.91	15.73	47.88	5.62	74.17
P2	Far	CyLeft.	2	Right	Prosthesis	21	56	72	-20.99	-18.08	36.76	152.89	-11.85	-4.1	-14.5	4.04	9.33	-0.25	9.73	68	-0.79	6.57	9.74	6.88	4.09	111.84	-36.676	-4.137	5.527	41.048	59.796	-19.6	-14.85	36.81	144.8	-16.09	-5.32	-13.97	24.57	14.17	56.12	0.78	63.73	-8.82	35.24	17.78	64.9	16.05	86.32
P2	Far	Cone	2	Right	Prosthesis	20	54	71	-20.2	-18.26	36.94	153.1	-10.59	-4.02	-14.5	4.76	9.28	9.47	9.69	67.85	-0.46	9.31	9.25	9.74	0.33	111.54	-36.377	-1.111	5.493	38.748	63.677	-19.22	-14.5	36.55	145.11	-15.69	-5.29	-13.98	25.01	15.41	54.13	1.2	58.43	-8.66	34.9	19.45	63.62	18.99	78.69
P2	Close	Mug	2	Right	Prosthesis	75	122	142	-21.05	-17.78	37.09	152.04	-11.48	-2.74	-14.02	3.93	9.3	-1.89	9.55	69.97	-0.53	6.1	9.69	7.46	5	113.29	-36.196	-4.662	5.567	40.659	59.823	-19.54	-19.44	38.23	155.63	-13.24	-4.56	-21.36	12.42	11.28	54.59	0.25	55.29	-9.22	24.94	14.32	32.51	4.38	68.86
P2	Close	CyLeft.	2	Right	Prosthesis	16	56	65	-20.6	-17.54	36.8	153.19	-10.96	-4.43	-15.97	4.72	9.12	6.26	9.81	67.67	-1.84	8.31	9.69	6.38	2.23	108.43	-38.009	-2.302	5.286	39.951	60.425	-20.22	-18.21	37.26	153.97	-14.13	-7.53	-16.22	16.34	12.66	47.71	2.24	56.13	-4.71	26.79	15.84	36.49	11.2	71.23
P2	Close	Cone	2	Right	Prosthesis	18	61	71	-20.67	-18.7	36.7	152.52	-12.47	-3.16	-12.97	3.44	9.6	-0.79	8.85	67.71	0.49	6.07	9.72	9.18	3.67	113.44	-35.2	-3.747	6.138	41.183	61.521	-19.48	-18.73	37.41	154.04	-12.94	-6.56	-15.9	16.64	15.84	46.34	5.43	52.09	-4.9	26.62	19.55	38.49	14.69	68.99
P2	Far	Mug	3	Right	Prosthesis	25	69	91	-21.56	-18.34	36.92	153.41	-10.13	-1.23	-17.33	4.45	9.13	6.53	9.15	66.67	-3.28	7.9	10.05	6.78	3.13	103.5	-39.4	-1.924	5.552	40.718	60.767	-19.54	-18.07	37.48	149.27	-13.35	-3.15	-18.77	21.49	12.89	59.76	-4.85	56.17	-9.2	34.03	15.68	47.78	5.45	72.33
P2	Far	CyLeft.	3	Right	Prosthesis	11	50	63	-20.86	-18.57	36.79	155.06	-10.38	-3.55	-16.29	4.28	9.17	7.73	9.67	66.79	-2.25	8.19	9.81	7.64	2.03	106.87	-38.269	-1.297	5.391	40.072	61.394	-19.68	-14.77	36.62	144.63	-15.51	-4.36	-13.26	25.25	14.77	55.01	-0.49	61.31	-7.85	35.67	18.39	62.35	15.33	83.72
P2	Far	Cone	3	Right	Prosthesis	18	63	76	-21.01	-18.03	36.86	152.75	-10.79	-3.66	-14.09	3.54	9.36	-2.62	9.33	69.6	-0.75	5.55	9.82	7.89	5.87	112.66	-36.269	-4.555	5.712	41.188	59.334	-19.57	-15.35	36.61	144.4	-14.86	-3.02	-13.9	25.03	15.37	55.31	0.32	60.36	-8.64	35.31	19.38	63.56	16.67	82.26
P2	Close	Mug	3	Right	Prosthesis	20	73	87	-20.95	-18.48	36.46	155.17	-11.47	-3.14	-18.08	4.19	9.33	9.28	8.03	63.67	-3.95	8.02	10.39	7.24	1.59	97.68	-40.068	-0.597	6.187	41.738	60.682	-19.68	-21.6	37.54	158.07	-13.86	-5.36	-21.67	11.77	12.09	56.23	0.83	52.52	-9.84	24.47	15.2	33.6	4.37	66.32
P2	Close	CyLeft.	3	Right	Prosthesis	38	74	82	-21.2	-19.08	36.61	154.55	-10.79	-3.38	-14.99	3.55	9.39	-0.38	9.53	66.58	-1.36	6.01	9.94	6.99	4.92	109.38	-37.179	-3.697	5.665	41.959	59.644	-20.08	-19.06	37.6	152.83	-11.95	-5.18	-15.59	16.75	14.44	47.16	2.27	53.18	-4.18	26.98	17.46	36.99	11.19	69.45
P2	Close	Cone	3	Right	Prosthesis	15	55	68	-20.54	-18.01	37.01	152.97	-9.82	-2.91	-15.15	4.2	9.1	3.88	10.28	69.52	-1.42	7.55	9.54	8.6	3.41	113.15	-37.238	-2.702	5.085	39.806	60.108	-19.54	-20.22	38.09	153.94	-10.48	-5.19	-15.39	15.49	14.24	49.26	3.62	58.05	-6.08	26.31	16.8	46.6	13.33	78.48
P2	Far	Mug	2	Left	Valid	19	49	63	-18.62	-12.74	34.13	162.41	-20.51	-11.99	-13.84	2.39	11.49	359.31	-7.55	30.85	-2.72	2.75	11.53	11.96	4.16	27.51	36.143	-2.659	14.446	49.843	60.634	-16.64	-13.4	36.01	158.23	-20.57	-8.77	-15.64	23.42	13.4	50.72	-7.31	61.27	-10.02	32.79	12.96	69.07	-12.41	83.46
P2	Far	CyLeft.	2	Left	Valid	26	52	65	-18.4	-12.75	34.26	162.54	-20.64	-11.29	-14.02	3.04	11.43	3.34	-7.69	31.54	-2.92	4.06	11.43	14.38	3.86	32.02	36.28	-1.741	14.441	49.266	62.125	-15.9	-11.12	36.23	153.75	-20.03	-7.2	-14.9	26.98	16.99	51.75	-7.15	46.47	-8.95	35.52	19.03	66.32	2.36	64.53
P2	Far	Cone	2	Left	Valid	18	44	58	-18.41	-12.93	34.32	161.74	-20.82	-10.4	-14.19	2.32	11.58	1.99	-7.9	25.63	-3.05	2.79	11.49	10.87	4.56	24.82	36.463	-1.546	14.673	49.667	61.096	-16.79	-11.22	35.43	154.66	-21.9	-7.37	-13.93	26.11	16.66	49.07	-4.34	44.51	-8.12	34.56	18.87	68.86	5.03	59.05
P2	Close	Mug	2	Left	Valid	22	54	66	-18.71	-13.22	34.37	161.77	-21.2	-10.7	-13.72	3.77	11.6	5.83	-7.92	28.24	-2.53	4.73	11.52	10.89	3.76	31.14	35.89	-1.506	14.7	49.001	64.862	-16.34	-15.41	36.39	164.57	-19.79	-8.18	-18.9	14.18	12.87	40.54	-6.89	62.98	-12.27	22.62	10.79	58.44	-11.79	90.82
P2	Close	CyLeft.	2	Left	Valid	15	35	48	-18.55	-12.93	34.19	162.94	-21.79	-11.38	-13.92	2.94	11.58	2.49	-8.05	27.98	-2.75	3.55	11.52	12.34	4.37	26.14	36.177	-1.972	14.731	49.868	62.22	-16.7	-13.19	35.65	159.72	-21.31	-7.97	-16.98	19.41	13.49	40.74	-6.79	48.46	-9.53	27.46	13.36	52.84	-1.74	68.15
P2	Close	Cone	2	Left	Valid	15	34	46	-18.35	-12.35	34.23	161.31	-20.78	-11.6	-13.8	2.89	11.53	0.78	-8.12	26.89	-2.7	3.33	11.52	11.55	4.78	25.23	36.072	-2.587	14.708	49.893	61.231	-16.77	-13.95	35.62	159.98	-21.32	-6.74	-16.3	17.94	15.3	39.07	-2.26	45.38	-8.8	26	16.16	56.51	3.68	63.03
P2	Far	Mug	3	Left	Valid	15	47	59	-18.47	-13.63	34.24	161.89	-21.22	-10.47	-13.39	1.87	11.62	359.67	-7.34	26.56	-2.28	2.25	11.55	11.89	4.37	23.4	35.705	-1.999	14.495	49.679	61.287	-16.48	-13.54	35.85	157.63	-20.58	-8.01	-15.62	22.98	13.15	49.11	-7.34	65.35	-9.94	32.22	12.37	70.22	-13.41	89.23
P2	Far	CyLeft.	3	Left	Valid	20	47	59	-18.55	-13.47	34.2	161.68	-21.82	-9.98	-13.69	1.94	11.64	359.77	-7.16	27.52	-2.54	2.2	11.58	10.16	3.98	26.57	36.014	-2.03	14.444	49.767	60.788	-16.43	-11.33	35.67	153.18	-21.38	-6.66	-13.21	26.05	15.79	48.13	-6.56	45.81	-7.39	34.58	17.85	70.45	4.34	59.32
P2	Far	Cone	3	Left	Valid	28	52	66	-18.3	-13.34	34.18	161	-21.33	-10.1	-13.34	1.81	11.56	358.17	-7.49	28.67	-2.23	1.9	11.56	9.93	4.62	27.34	35.637	-2.522	14.493	50.044	60.456	-16.52	-11.9	35.52	153.97	-21.13	-6.45	-13.98	25.55	17.49	49.33	-1.97	46.06	-8.14	34.09	19.82	69.99	3.99	59.92
P2	Close	Mug	3	Left	Valid	13	44	56	-18.7	-13.46	34.21	161.96	-21.18	-9.87	-14.33	2.61	11.61	4.14	-8.11	24.93	-3.22	3.45	11.56	12.29	4.71	24.65	36.547	-1.002	14.784	49.78	62.592	-16.58	-15.57	36.06	163.14	-20.3	-7.33	-18.41	14.66	13.35	39.62	-6.42	61.18	-11.63	22.96	11.25	58.98	-13.92	86.82
P2	Close	CyLeft.	3	Left	Valid	20	40	53	-18.3	-13.79	34.4	161.92	-21.29	-10.42	-13.65	2.17	11.65	2.68	-7.78	24.23	-2.55	2.89	11.58	11.84	4.86	22.56	35.919	-1.128	14.696	49.518	62.363	-16.61	-14.7	35.82	159.25	-21.09	-6.44	-16.36	18.92	15.04	41.15	-5.53	47.51	-8.78	27.15	15.07	52.64	-2.01	69.8
P2	Close	Cone	3	Left	Valid	19	44	57	-18.37	-13.78	34.32	161.52	-21.24	-10.17	-13.68	2.01	11.55	2.51	-8.14	24.81	-2.58	2.7	11.49	11.75	5.1	26.02	35.932	-1.035	14.736	49.556	62.472	-16.86	-14.16	35.75	158.41	-20.81	-5.83	-15.36	17.78	17.55	36.18	-0.18	44.13	-7.98	25.66	18.78	60.07	4.93	60.71
P3	Far	Mug	2	Right	Prosthesis	22	63	87	-16.33	-29.48	38.81	-173.69	-11.59	-1.03	-20.69	-10.24	7.88	45.83	13.16	46.78	-7.86	2.01	11.76	40.78	8.27	59.63	-35.956	25.955	2.757	28.946	62.44	-15.88	-25.29	40.61	174.86	-10.92	2.95	-16.4	13.29	13.13	77.44	-5.87	55.81	-12.06	29.22	15.06	73.83	3.09	59.17
P3	Far	CyLeft.	2	Right	Prosthesis	24	64	81	-17.08	-28.34	38.29	-176.62	-14.38	-2.73	-21.29	-8.49	8.4	41.56	12.92	41.2	-7.12	2.59	11.97	33.38	5.13	52.33	-37.7	23.039	3.369	31.369	61.655	-17.04	-21.53	39.77	168.08	-14.83	0.45	-12.49	17.83	13.69	75.02	-4.21	63.24	-10.4	32.49	16.46	85.12	7.06	73.62
P3	Far	Cone	2	Right	Prosthesis	15	73	87	-16.87	-29.05	38.07	-174.93	-15.45	-5.2	-20.61	-10	7.81	43.05	14.81	41.17	-6.95	1.5	11.89	35.61	6.18	53.46	-36.506	24.849	2.059	29.144	60.497	-17.16	-23.35	38.74	164.68	-14.75	4.27	-11.86	17.9	16.58	73.02	0.23	56.68	-8.72	31.92	20.69	82.09	13.84	66.56
P3	Close	CyLeft.	2	Right	Prosthesis	29	70	85	-17.1	-28.66	38	-174.82	-15.32	-4.45	-20.64	-9.62	8.12	38.6	14.61	37.98	-6.19	0.87	12	31.63	5.49	50.82	-37.656	23.203	2.445	30.886	59.192	-17.2	-31.52	41.48	176.77	-10.54	9.38	-13.06	3.65	13.5	71.51	-1.04	58.57	-8.61	20.02	12.46	74.42	-1.21	77.7
P3	Close	Cone	2	Right	Prosthesis	19	67	80	-16.94	-28.36	38.25	-178.21	-14.63	-1	-20.92	-8.54	8.31	43.39	13.3	41.29	-6.96	2.92	11.99	34.33	4.86	51.74	-36.832	23.582	3.134	30.224	62.204	-17.53	-31.17	40.99	176.48	-10.05	8.34	-13	3.33	14.54	68.42	4.41	58.44	-7.9	19.42	15.28	74.15	5.4	75.88
P3	Far	Mug	3	Right	Prosthesis	15	53	69	-17.04	-28.56	38.31	-174.47	-14.32	-4.5	-22.89	-10.09	8.38	46.72	11.71	42.38	-9.94	2	11.92	38.89	8.7	51.82	-37.994	26.129	3.813	31.446	61.434	-16.58	-23.86	39.97	172.83	-12.01	-0.31	-16.67	14.21	12.67	76.51	-4.32	56.08	-11.8	29.97	15.48	72.07	5.18	57.67
P3	Far	CyLeft.	3	Right	Prosthesis	15	56	71	-16.94	-28.26	38.68	-176.98	-13.68	-1.42	-21.3	-9.43	8.29	43.35	13.37	39.92	-7.48	1.97	12	34.56	5.76	49.87	-37.218	24.457	3.087	30.099	60.855	-17.67	-21.5	38.91	164.93	-14.21	3.77	-12.79	17.87	13.36	75.92	-2.34	65.67	-10.8	32.58	16.79	86.25	9.5	75.58
P3	Far	Cone	3	Right	Prosthesis	15	55	74	-17.07	-28.42	38.81	-175.84	-13.79	-3.62	-21.75	-9.52	8.17	43.75	12.18	45.28	-8.38	2.11	11.79	37.57	7.84	56.98	-37.637	24.729	3.423	30.562	61.683	-18.04	-21.72	38.75	163.59	-15.34	2.63	-11.73	18.76	15.42	73.03	-0.34	61.57	-9.11	32.59	19.69	88.51	15.6	73.82
P3	Close	Mug	3	Right	Prosthesis	20	58	76	-16.58	-28.82	38.55	-173.57	-14.08	-2.21	-21.21	-10.9	8.21	46.03	14.08	38.75	-7.9	1.03	12.06	36.41	5.66	47.67	-36.362	26.607	2.736	29.066	59.996	-15.43	-31.38	41.46	-176.51	-8.51	4.99	-17.61	-0.8	11.87	77.07	1.67	54.42	-10.72	16.66	13.26	59.35	0.04	57.16
P3	Close	CyLeft.	3	Right	Prosthesis	20	53	68	-16.9	-27.84	38.7	-175.44	-13.89	-4.59	-21.61	-9.93	8.12	42.48	12.5	44.45	-8.14	1.43	11.82	37.22	8.62	56.39	-37.811	24.765	3.25	30.804	59.895	-17.62	-31.2	40.84	177.37	-11.43	6.41	-13.31	3.45	12.78	71.84	-0.36	60.11	-8.99	19.7	12.3	75.86	1.13	78.19
P3	Close	Cone	3	Right	Prosthesis	19	63	79	-17.1	-27.53	38	-176.81	-15.11	-5.17	-20.92	-9.29	8.01	41.06	14.94	37.93	-6.65	1.56	12.04	32.1	5.13	47.73	-37.312	23.57	2.209	29.919	58.723	-17.87	-30.8	40.6	177.35	-11.78	4.56	-13.21	3.63	13.73	69.62	2.93	59.13	-8.63	19.51	14.43	76.65	5.93	77.21
P3	Far	Mug	4	Right	Prosthesis	10	43	60	-17.27	-28.93	38.5	-173.52	-14.08	-5.57	-21.49	-10.94	8.18	45.85	13.75	40.34	-8.3	1.05	12.01	36.74	6.79	50.84	-36.713	26.622	2.832	28.764	60.52	-17	-24.05	39.78	172.48	-12.42	-1.5	-16.88	14.22	13.07	74.53	-3.29	53.71	-10.93	29.82	16.27	68.26	6.35	54
P3	Far	CyLeft.	4	Right	Prosthesis	18	52	70	-17.53	-28.15	38.06	-174.17	-15.3	-6.75	-21.99	-9.74	8.18	44.13	13.39	39.63	-8.38	1.67	12.02	35.29	7.46	48.12	-37.701	24.981	2.969	30.194	60.383	-17.36	-21.77	39.59	167.58	-14.47	-0.6	-12.62	17.3	13.83	74.84	-2.66	63.08	-10.52	31.78	17.04	88.64	11.37	74.73
P3	Far	Cone	4	Right	Prosthesis	20	62	76	-17.36	-28.68	37.61	-174.68	-16.24	-4.33	-21.46	-9.92	7.79	45.98	14.86	39.34	-8.08	1.88	12.04	36.23	7.12	47.35	-36.573	25.559	2.02	28.674	60.683	-18.29	-22.4	38.61	168.16	-16.14	1.62	-13.06	17.75	15.2	73.4	0.15	60.44	-9.98	31.89	19.41	82.68	13.79	69.26
P3	Close	Mug	4	Right	Prosthesis	18	53	71	-17.25	-27.81	38.25	-177.04	-13.84	-2.69	-21.58	-8.69	8.08	40.79	13.3	43.14	-7.51	2.22	11.88	33.57	6.75	55.01	-38.158	22.995	2.904	31.258	60.318	-16.25	-30.18	41.05	-177.73	-8.92	1.51	-18.37	-0.13	11.36	75.02	2.45	53.38	-10.5	16.95	13.49	56.11	1.68	53.07
P3	Close	CyLeft.	4	Right	Prosthesis	15	53	65	-17.48	-27.55	38.46	-174.59	-14.37	-6.62	-22.4	-9.45	8.25	43.65	12.09	43.47	-8.93	2.02	11.88	36.45	8.62	53.6	-38.319	24.636	3.537	31.07	60.476	-17.94	-29.78	41.17	175.98	-11.16	5.03	-13.06	3.69	13.02	70.96	1.52	60.55	-8.51	19.93	12.99	73.97	1.91	78.18
P3	Close	Cone	4	Right	Prosthesis	14	52	66	-17.02	-27.65	38.46	-176.87	-14.19	-4.2	-21.75	-9.08	8.2	46.31	12.34	44.55	-8.57	3.02	11.9	38.15	7.45	54.44	-36.933	24.974	3.391	29.81	61.893	-17.75	-29.83	40.98	177.88	-10.65	4.38	-13.56	3.89	13.75	68.66	3.29	57.99	-8.38	19.65	14.8	73.84	7.15	74.08
P3	Far	Mug	2	Left	Valid	17	49	64	-17.45	-22.63	35.01	165.44	-22.55	-16.71	-15.21	0.56	11.65	6.13	-14.66	25.85	-1.75	1.07	12.18	7.18	12.81	18.19	36.853	1.764	17.344	58.201	68.957	-15.31	-24.54	36.83	160.96	-22.08	-11.83	-17.37	17.05	15.36	53.69	-14.42	53.42	-10.66	28.93	14.39	76.02	-7.01	64.81
P3	Far	CyLeft.	2	Left	Valid	20	57	74	-17.09	-22.85	35	164.75	-21.43	-15.82	-14.94	0.38	11.56	5.49	-14.76	28.74	-1.55	0.59	12.42	6.64	14.79	20.09	36.598	1.702	17.292	58.39	68.632	-15.22	-21.96	36.52	159.61	-22.97	-12.74	-14.59	19.8	15.11	53.63	-13.68	46.11	-6.97	30.92	16.35	73.52	7.98	46.46
P3	Far	Cone	2	Left	Valid	19	51	66	-17.35	-22.43	34.69	165.19	-22.49	-17.41	-15.4	-0.21	11.59	2	-15.37	28.31	-2.09	-0.11	12.35	8.9	14.53	20.69	37.082	0.967	17.554	59.554	66.008	-14.38	-23.51	37.03	158.38	-21.64	-11.36	-14.43	18.86	16.24	55.87	-13.39	43.61	-7.29	30.29	17.26	74.93	6.95	43.28
P3	Close	Mug	2	Left	Valid	20	49	63	-17.25	-22.45	34.94	163.85	-21.1	-15.7	-15.15	0.64	11.79	2.28	-14.5	31.05	-1.61	0.85	12.27	5.82	12.54	28.01	36.916	0.227	17.424	59.448	66.424	-15.48	-26.61	36.76	167.18	-21.53	-12.77	-19.81	6.01	13.74	37.79	-10.83	55.69	-11.35	15.99	12.73	70.16	-3.9	68.29
P3	Close	CyLeft.	2	Left	Valid	19	49	64	-17.15	-22.32	35.01	164.05	-21.43	-15.89	-15.37	0.49	11.51	3.81	-14.61	29.66	-1.85	0.88	12.23	9.53	12.96	18.32	37.094	0.957	17.185	58.622	66.979	-15.18	-26.89	36.97	164.75	-21.2	-10.34	-17.44	8.24	14.99	38.61	-10.35	44	-8.13	17.75	15.73	65.21	8.74	46.08
P3	Close	Cone	2	Left	Valid	22	50	65	-17.18	-22.9	34.87	164.8	-23.4	-17.06	-14.3	0.31	11.79	0.78	-15.19	29.45	-0.68	-0.23	12.25	1.19	13.3	23.85	36.012	-0.014	17.685	59.913	67.046	-15.71	-26.04	36.54	166.15	-22.12	-13.44	-17.88	8.91	14.84	38.38	-10.19	43.54	-8.46	18.41	15.44	62.19	8.51	47.73
P3	Far	Mug	3	Left	Valid	16	50	64	-17.38	-23.02	34.93	164.27	-21.89	-15.89	-14.66	-0.77	11.7	3.37	-14.54	23.51	-1.26	-0.83	12.25	2.28	13.46	21.88	36.402	2.05	17.349	58.16	67.463	-14.75	-25.21	36.77	161.29	-21.75	-12.61	-16.91	16.16	15.14	54.59	-14.27	51.79	-10.46	28.13	14.38	78.97	-2.95	60.29
P3	Far	CyLeft.	3	Left	Valid	14	44	60	-17.24	-22.83	35.05	163.98	-21.41	-15.08	-14.84	0.12	11.65	4.35	-14.86	25.17	-1.41	0.42	12.22	6.8	13.19	18.42	36.525	1.53	17.42	58.468	68.229	-14.78	-23.55	36.73	158.81	-22.4	-12.02	-13.81	18.51	15.55	54.92	-12.92	44.59	-6.76	29.83	16.93	78.08	9.59	43.19
P3	Far	Cone	3	Left	Valid	18	46	60	-17.22	-22.39	34.67	165.89	-22.5	-17.94	-15.38	0.22	11.7	4.86	-15.37	24.6	-1.82	0.24	12.21	4.2	12.06	17.9	36.997	1.618	17.664	59.334	67.432	-16.14	-23.15	36.06	159.68	-24.58	-11.79	-14.74	18.64	14.47	54.08	-12.84	44.35	-7.67	29.81	16.06	78.68	11.97	41.18
P3	Close	Mug	3	Left	Valid	19	52	69	-17.13	-22.42	34.9	163.74	-20.51	-15.86	-14.57	-0.28	11.6	0.52	-14.63	28.45	-1.16	-0.39	12.15	8.3	12.51	19.21	36.34	0.478	17.283	58.864	65.842	-14.66	-28.28	37.48	166.05	-19.88	-8.76	-19.52	5.47	13.82	42.33	-12	51.85	-11.6	16.13	13.02	72.57	-0.5	62.1
P3	Close	CyLeft.	3	Left	Valid	14	41	57	-17.18	-22.74	34.77	163.91	-21.8	-16.12	-14.9	-0.05	11.7	2.92	-15.14	26.32	-1.54	0.1	12.25	5.5	13.39	21.71	36.591	1.156	17.577	59.362	67.04	-15.83	-26.06	36.47	164.35	-22.6	-11.61	-17.33	8.66	14.38	37.14	-11	41.11	-7.95	17.76	14.89	61.41	10.2	45.56
P3	Close	Cone	3	Left	Valid	22	48	61	-17.19	-22.88	34.86	164.78	-22.59	-15.7	-15.55	0.82	11.79	7.15	-14.91	26.19	-2.04	1.32	12.33	4.65	13.09	21.61	37.123	1.886	17.579	59.166	68.893	-15.57	-26.39	36.77	163.68	-21.81	-9.57	-16.86	8.85	14.95	37.9	-9.64	41.58	-7.67	18.25	15.64	64.79	10.15	44.66
P4	Far	Mug	2	Right	Valid	20	53	72	-14.26	-30.31	32.5	146.04	-19.79	-7.52	-12.45	-9.26	8.44	48.81	6.12	44.16	-2.9	0.74	8.95	47.19	7.92	92.91	-27.183	26.095	6.041	27.192	74.14	-12.48	-25.93	33.24	134.67	-19.9	-7.31	-13.98	8.21	12.65	70.79	-9.32	32.54	-10.74	21.18	9.6	80.07	1.6	91.74
P4	Far	CyLeft.	2	Right	Valid	16	55	77	-14.47	-29.71	32.31	147.24	-20.65	-9.98	-13.23	-9.23	8	51.35	6.04	40.49	-4.35	1.29	9.06	51.07	13.54	87.66	-27.205	26.704	5.632	26.127	73.614	-11.45	-23.55	33.26	131.36	-19.9	-7.67	-10.93	11.8	14.78	66.89	-8.47	24.56	-6.52	24.44	12.68	72.84	2.01	69.73
P4	Far	Cone	2	Right	Valid	22	59	75	-14.91	-28.68	32.27	146.92	-21.05	-10.11	-12.44	-8.48	8.15	46.7	6.67	39.07	-3.03	1.45	9.46	47.81	14.87	80.88	-27.766	24.744	5.537	26.7	72.461	-12.97	-24.45	33.36	132.93	-20.51	-7.43	-10.65	10.77	13.55	66.23	-11.67	28.16	-6.61	23.38	11.65	78.73	6.78	71
P4	Close	Mug	2	Right	Valid	30	58	77	-14.39	-30.75	32.31	145.89	-21.08	-7.69	-12.11	-8.28	8.66	51.22	5.83	36.83	-3.49	2.43	9.5	53.24	12.46	82.77	-26.13	25.729	6.375	26.211	77.908	-13.58	-29.49	32.98	143.66	-20.59	-8.29	-15.54	-1.19	11.45	62.83	-1.43	34.5	-9.67	11.18	9.92	68.47	2.53	89.72
P4	Close	CyLeft.	2	Right	Valid	24	58	76	-14.95	-29.15	32.27	146.53	-20.95	-8.97	-12.28	-9.11	7.94	47.48	6.42	40.32	-3.01	0.96	9.12	50.25	14.04	87.13	-27.391	25.589	5.424	25.736	72.927	-13.02	-27.88	33.26	139.39	-19.78	-7.75	-12.5	3.21	13	59.38	-3.9	30.91	-6.12	15.21	11.27	64.98	3.29	83.09
P4	Close	Cone	2	Right	Valid	19	52	73	-15.89	-26.92	31.89	146.49	-22.42	-9.68	-12.63	-8.6	7.43	46.26	9.09	43.13	-3.38	1.31	9.37	51.16	16.79	83.09	-27.991	24.652	3.875	23.724	68.794	-13.7	-27.31	33.57	139.9	-18.99	-7.76	-13.19	1.87	12.76	57.07	-1.12	28.79	-6.67	13.76	11.76	66.28	3.88	66.59
P4	Far	Mug	3	Right	Valid	14	55	73	-14.63	-30.02	32.44	146.6	-19.37	-8.64	-12.54	-8.5	8.11	49.97	4.96	40.57	-3.62	1.85	9.07	52.85	15.35	90.05	-26.958	25.664	6.165	26.455	76.507	-12.77	-25.1	33.45	134.91	-19.45	-8.34	-13.69	9.5	13.32	68.83	-10.6	28.98	-10.14	22.21	10.09	78.36	1.9	91.96
P4	Far	CyLeft.	3	Right	Valid	17	50	69	-14.35	-29.62	32.92	146.86	-18.78	-9.72	-12.57	-8.89	8.23	48.59	4.43	39.99	-3.62	1.4	9.19	52.88	14.32	86.32	-27.408	25.714	6.492	27.281	74.928	-11.13	-24.59	34.45	132.26	-17.3	-9.5	-12.07	10.74	15.84	69.2	-7.86	24.93	-8.15	23.64	13.9	75.1	2.3	71.98
P4	Far	Cone	3	Right	Valid	24	62	82	-14.71	-30.16	32.36	144.96	-19.4	-6.92	-12.32	-8.33	8.22	49.25	4.79	39.91	-3.57	2.08	9.24	54.92	14.77	86.43	-26.956	25.316	6.341	26.846	77.159	-11.24	-25.1	33.86	132.63	-18.81	-7.83	-11.17	10.69	14.54	70.14	-11.75	22.99	-7.56	23.51	11.96	76.35	1.44	68.21
P4	Close	Mug	3	Right	Valid	21	57	74	-15.21	-31.62	32.33	146.91	-18.85	-5.67	-12.99	-8.89	8.4	51.17	4.99	39.79	-4.62	1.88	9.31	57.16	13.14	86.01	-27.044	26.351	6.443	26.584	78.936	-13.89	-29.6	33.22	142.92	-18.91	-7.67	-15.79	-1.19	11.72	60.97	-2.93	33.71	-10.06	11.11	9.99	72.23	2.01	91.95
P4	Close	CyLeft.	3	Right	Valid	21	50	72	-14.73	-28.59	32.78	144.99	-19.12	-8.81	-12.82	-7.85	8.51	48.14	5.23	39.48	-4.2	2.55	9.57	57.18	13.27	81.52	-27.772	24.538	6.459	27.423	74.227	-13.16	-27.57	33.73	139.64	-18.12	-8.53	-13.82	1.98	13.37	59.26	-0.21	28.68	-7.97	14.16	12.68	70.79	7	72.74
P4	Close	Cone	3	Right	Valid	23	51	69	-15.01	-29.7	32.02	148	-20.68	-9.89	-12.54	-10	7.7	46.55	6.89	39.16	-3.14	-0.13	9.3	48.41	15.88	81.31	-27.902	26.216	5.001	26.301	71.561	-12.68	-27.42	33.37	141.13	-19.15	-10.16	-13.26	1.03	12.47	57.84	-0.87	29	-7.44	13.04	11.92	73.73	7.46	72.74
P4	Far	Mug	2	Left	Prosthesis	14	54	97	-13.71	-35.58	33.81	172.05	-18	5.61	-17.17	-11.27	8.8	34.82	3.95	43.26	-7.62	-0.54	9.18	50.58	5.25	94.59	35.597	24.087	7.25	42.947	68.652	-13.07	-25.07	36.22	158.64	-14.66	1.48	-14.76	6.15	15.42	67.18	-6.57	21.68	-11.7	22.14	11.47	67.96	-2.71	83.89
P4	Far	CyLeft.	2	Left	Prosthesis	30	77	106	-13.18	-35.91	33.76	171.71	-16.38	7.51	-17.01	-11.41	8.96	35.34	3.52	43.03	-7.57	-0.6	9.25	51.37	4.82	94.3	35.329	24.4	7.579	43.634	68.944	-12.11	-20.04	37.56	154.21	-13.81	-1.12	-10.99	10.28	15.44	60.25	-5.24	26.04	-8.03	25.47	11.41	69.98	-3.66	89.7
P4	Far	Cone	2	Left	Prosthesis	23	70	88	-14.12	-37.29	33.6	170.85	-16.66	8.33	-17.17	-11.88	8.6	31.84	4.49	44.24	-7.4	-1.83	9.16	53.97	7.85	92.91	36.226	23.713	6.839	44.109	68.473	-12.69	-18.56	36.92	155.76	-14.32	-1.31	-12.01	11.8	15.68	58.31	-3.48	26.26	-8.72	26.68	12.7	70.17	0.55	87.63
P4	Close	Mug	2	Left	Prosthesis	25	70	92	-13.72	-35.36	33.73	171.92	-17.1	4.61	-16.95	-11.31	8.69	30.02	4.85	44.47	-6.81	-1.5	9.22	51.84	6.99	93.37	36.362	22.526	6.788	44.009	65.701	-14.18	-29.59	35.69	166.14	-15	2.04	-17.08	-4.54	12.8	70.46	-4.69	27.27	-11.18	12.29	10.91	51.75	-6.87	81
P4	Close	CyLeft.	2	Left	Prosthesis	24	63	84	-14.22	-36.34	33.63	171.3	-17.07	6.84	-17.02	-11.12	9.03	30.55	3.86	43.68	-6.79	-1.21	9.36	49.43	5.64	93.7	36.353	22.531	7.515	44.97	68.093	-12.31	-26.84	36.72	160.21	-11.95	2.66	-12.39	0.75	13.79	60.95	-4.47	28.21	-6.94	16.76	9.3	56.12	-10.7	99.43
P4	Close	Cone	2	Left	Prosthesis	30	75	95	-13.34	-36.25	34.21	172.49	-15.29	6.8	-16.97	-11.5	9.18	37.37	2.48	43.04	-7.86	-0.34	9.23	51.99	3.83	94.94	34.835	25.144	8.206	42.936	71.182	-12.33	-25.88	37.76	158.28	-11.49	3.83	-12.92	0.91	14.96	59.89	-2.31	28.57	-8.13	17.05	11.07	60.84	-6.86	99.09
P4	Far	Mug	3	Left	Prosthesis	130	172	205	-13.6	-34.88	34.27	172.28	-16.72	4.76	-17.11	-11.07	8.55	33.8	5.34	45.78	-7.39	-0.53	9.07	50.91	5.49	97.33	35.726	23.532	6.456	41.797	66.946	-12.81	-24.12	37.28	159.42	-13.67	1.5	-15.75	5.49	15.39	68.28	-7.13	22.5	-12.46	21.72	11.17	66.1	-3.84	84.97
P4	Far	CyLeft.	3	Left	Prosthesis	16	91	110	-14.31	-33.86	34.37	173.37	-17.9	3.47	-17.71	-11.45	8.56	32.04	5	46.84	-7.77	-1.43	9.01	51.81	7.19	96.69	36.71	23.341	6.599	41.705	64.903	-11.96	-19.73	36.19	153.38	-15.67	-1.8	-10.77	11.12	15.34	58.71	-3.92	24.69	-6.78	26.16	12.26	65.62	-1.91	86.44
P4	Far	Cone	3	Left	Prosthesis	27	81	102	-13.63	-36.82	33.67	172.36	-17.09	7.16	-16.72	-11.07	8.83	33.09	4.38	44.19	-6.95	-0.63	9.17	50.93	5.15	95.46	35.516	23.318	7.112	44.076	69.476	-11.26	-20.21	36.95	154.41	-13.94	-1.41	-11.52	10.42	16.56	59.31	-4.03	22.28	-8.39	25.58	13.28	69.64	-0.39	85.82
P4	Close	Mug	3	Left	Prosthesis	23	63	92	-14.16	-35.67	33.94	170.8	-17.25	5.8	-17.46	-11.76	8.67	32.19	4.55	44.72	-7.57	-1.72	9.09	51.72	7.43	94.96	36.441	23.709	6.885	43.068	66.797	-12.66	-30.24	36.85	164.66	-12.02	3.53	-16.25	-4.83	13.27	72.16	-6.35	26.67	-11.28	12.2	10.51	54.57	-8.49	84.09
P4	Close	CyLeft.	3	Left	Prosthesis	26	77	92	-13.21	-34.57	34.56	172.38	-16.75	4.23	-16.76	-11.14	8.93	27.75	4.08	45.29	-6.24	-1.75	9.25	51.61	6.76	93.03	36.622	21.59	7.329	44.51	64.273	-12.06	-25.98	36.78	159.98	-12.8	0.65	-12.14	0.26	14.26	60.57	-2.38	23.93	-6.04	16.5	10.44	53.69	-9.57	92.9
P4	Close	Cone	3	Left	Prosthesis	27	74	96	-13.92	-37.4	33.69	172.5	-16.92	7.15	-16.87	-11.39	8.94	34.31	3.19	42.9	-7.39	-0.76	9.26	52.83	5	93.46	35.426	24.053	7.688	44.229	71.237	-12.49	-27.59	36.34	161.3	-13.16	2.83	-12.77	0.17	14.47	61.18	-2.57	25.91	-7.97	16.37	10.78	60.49	-6.14	96.93
P5	Far	Mug	2	Right	Prosthesis	18	66	98	-10.7	-17.18	35.99	141.6	-31.84	-41.91	-18.33	-10.16	5.08	52.66	15.69	73.31	-6.95	3.14	8.8	53.1	14.53	114.14	-31.469	27.382	-1.005	32.025	46.672	-2.07	3.38	36.64	113.07	-39.67	-47.89	-20.91	27.32	15.14	64.67	-3.63	40.43	-13.02	40.88	20.52	66.88	5.39	75.78
P5	Far	CyLeft.	2	Right	Prosthesis	12	59	81	-11.49	-13.19	34.93	147.63	-37.26	-48.27	-18.58	-9.19	5.04	48.12	15.58	74.47	-6.25	3.2	8.72	49.13	14.1	115.4	-33.048	25.327	-1.003	34.547	42.396	-2.69	7.48	34.58	107.57	-44.6	-47.66	-17.04	33.07	18.14	51.37	-0.43	31.88	-5.63	41.54	26.72	53.62	15.4	62.82
P5	Far	Cone	2	Right	Prosthesis	12	67	82	-8.98	-14.39	36.41	146.99	-32.81	-47.62	-18.51	-9.93	6.65	49.44	10.6	72.01	-6.38	2.99	8.78	50.86	8.43	113.55	-32.891	26.732	2.511	38.442	44.754	-2.12	8.07	35.43	106.78	-39.42	-47.64	-16.61	33.79	20.23	52.01	3.31	31.43	-5.51	41.53	29.81	54.59	21.71	62.29
P5	Close	Mug	2	Right	Prosthesis	13	61	84	-10.59	-13.96	34.83	147.42	-35.86	-48.95	-18.51	-9.22	6.04	51.97	15.35	67.7	-6.86	3.89	9.47	52.36	13.52	108.08	-31.877	26.311	0.084	35.31	42.831	-3.38	-1.08	37.98	120.87	-36.79	-47.77	-22.35	14.51	13.83	61.02	-3.76	38.62	-14.05	30.26	12.77	59.49	0.25	83.47
P5	Close	CyLeft.	2	Right	Prosthesis	13	55	74	-11.03	-12.91	34.62	148.58	-38.39	-48.99	-17.73	-10.78	4.47	51.17	15.32	79.97	-6.2	2.36	7.97	52.89	13.47	122.78	-31.336	27.685	-1.475	34.828	41.53	-5.11	-4.15	37.88	126.19	-37.87	-49.14	-18.56	18.53	15.71	49.99	-0.87	36.48	-7.27	32.32	15.9	51.02	3.93	77.02
P5	Close	Cone	2	Right	Prosthesis	10	57	75	-10.74	-11.61	34.55	147.47	-38.22	-51.69	-18.76	-9.69	5.21	46.99	13.4	77.17	-6.27	2.68	8.18	48.62	11.72	119.6	-33.69	25.695	-0.004	37.928	40.613	-2.96	-2.95	37.28	120.96	-37.6	-53.86	-18.31	19.49	16.67	50.06	4.24	39.48	-6.79	32.7	18.98	52.09	10.37	79.16
P5	Far	Mug	3	Right	Prosthesis	9	83	109	-11.17	-10.7	36.32	145.84	-34.79	-50.65	-18.17	-9.03	5.56	46.97	11.63	79.83	-5.58	3.32	8.02	48.67	9.55	121.85	-33.208	25.14	1.024	36.741	43.055	-1.16	7.7	41.07	119.71	-37.11	-60.03	-18.57	27.29	15.12	69.92	-5.07	47.91	-11.66	41.1	20.73	70.41	4.58	84.1
P5	Far	CyLeft.	3	Right	Prosthesis	19	84	103	-9.99	-9.59	37.82	134.78	-31.76	-44.78	-19.98	-3.72	9.42	27.44	3.02	64.65	-4.11	4.04	9.32	30.72	2.66	106.58	-39.921	14.074	8.235	45.65	44.574	-1.89	11.42	36.96	109.36	-44.05	-57.85	-17.41	34.11	18.64	50.5	-5.01	33.07	-6.04	41.49	27.36	54.43	10.92	62.87
P5	Far	Cone	3	Right	Prosthesis	24	74	92	-10.92	-12.13	35.64	141.17	-34.26	-48.38	-20.61	-5.95	8.21	34.69	8.15	60.46	-5.79	3.67	9.67	36.79	7.36	102	-38.924	18.626	5.02	43.193	42.845	-2.58	12.54	36.08	116.55	-43.51	-61.15	-17.35	34.16	21.52	46.03	2.93	29.79	-5.26	41.45	29.63	48.47	18.9	61.28
P5	Close	Mug	3	Right	Prosthesis	14	62	81	-9.72	-16.36	36.36	139.62	-31.77	-46.11	-18.44	-5.19	9.29	31.77	7.91	51.34	-3.2	3.74	10.41	33.4	7.89	91.44	-37.387	16.924	6.194	42.531	47.335	-3.32	-2.54	41.4	121.59	-32.47	-53.4	-19.89	12.19	13.1	64.04	-6.05	47.9	-11.94	28.37	11.12	61.54	-2.33	92.51
P5	Close	CyLeft.	3	Right	Prosthesis	15	59	77	-10.29	-8.24	36.99	135.39	-34.8	-46.36	-18.12	-3.42	8.74	23.84	6.6	64.85	-1.92	3.45	9.32	27.55	5.41	107.84	-38.564	12.454	6.154	42.832	42.651	-6.22	-0.06	38.43	114.22	-37.95	-47.63	-19.94	20.32	14.9	42.95	-3.69	36.62	-7.42	32.55	13.93	45.64	0.21	77.38
P5	Close	Cone	3	Right	Prosthesis	10	67	87	-9.52	-10.65	36.6	144.56	-35.1	-52.76	-19.64	-6.92	8.96	43.2	7.45	63.56	-6.03	4.59	9.96	44.51	6.32	105.18	-35.903	22.192	6.043	43.302	42.682	-3.18	2.36	39.74	122.94	-37.4	-60.49	-19.32	20.13	19.68	42.77	1.95	40.2	-6.43	31.86	20.66	44.61	6.81	82
P5	Far	Mug	2	Left	Valid	3	39	56	-19.49	-16.69	36.59	159.95	-12.75	-23.34	-15.17	3.43	11.1	0.91	-5.27	10.93	-2.55	3.12	11.74	10.81	3.89	10.66	37.572	-3.074	13.167	48.833	64.107	-17.91	-12.34	36.08	146.7	-12.63	-19.89	-19.24	28.04	12.01	49.67	-1.72	53.57	-12.05	37.63	15.93	67.92	-2.38	60.29
P5	Far	CyLeft.	2	Left	Valid	4	38	56	-20.11	-14.89	36.28	156.58	-13.59	-25.66	-15.85	3.48	11.18	354.62	-4.16	18.73	-2.9	2.09	11.61	6.18	-3.07	16.95	38.192	-5.584	12.812	49.333	59.704	-17.47	-9.44	36.12	140.14	-11.17	-18.33	-16.08	31.81	14.39	47.05	-6.25	39.56	-8.7	39.9	19.3	72.32	1.35	41.88
P5	Far	Cone	2	Left	Valid	10	38	52	-18.91	-14.06	37.05	157.55	-10.23	-30.09	-17.23	2.83	10.67	0.16	-4.04	18.1	-5.25	2.45	12.09	15.56	8.77	14.68	39.674	-2.767	12.255	47.147	58.739	-16.19	-8.62	35.82	141.02	-19.13	-27.77	-15.24	32.25	17.57	46.55	1.07	42.31	-7.96	39.47	24.02	72.19	4.44	39.33
P5	Close	Mug	2	Left	Valid	16	44	58	-19.6	-18.59	36.83	158.08	-11.78	-17.83	-15.5	3.88	11.02	7.13	-5.54	11.85	-3.47	4.28	12.18	15.77	11.42	9.9	37.722	-1.1	13.192	48.545	68.332	-19.4	-18.31	36.68	156.49	-14.26	-20.61	-21.05	14.96	10.53	35.15	3.87	70.38	-13.11	23.99	10.66	58.99	-16.21	87.18
P5	Close	CyLeft.	2	Left	Valid	9	35	49	-19.81	-17.13	35.9	157.54	-12.82	-20.68	-17.14	3.61	11.46	1.88	-4	5.33	-4.47	3.21	12.04	11.67	4.39	0.52	39.573	-2.874	13.03	50.878	61.213	-19.49	-14.96	36	149.1	-13.81	-18.73	-18.78	21.13	10.94	32.92	-2.46	42.19	-9.31	29.07	12.89	59.36	-0.46	43.37
P5	Close	Cone	2	Left	Valid	9	33	54	-18.72	-15.87	36.57	159.13	-13.03	-24.9	-16.44	2.59	10.86	1.03	-5.19	15.43	-3.94	2.41	11.76	13.75	4.17	12.98	38.844	-2.187	12.895	48.794	60.725	-17.09	-16.29	37.02	150.65	-13.1	-24.66	-17.99	19.23	14.24	34.47	3.98	49.36	-9.64	27.71	16.76	64.81	-4.38	53.8
P5	Far	Mug	3	Left	Valid	8	45	60	-18.59	-17.35	37.2	162.99	-10.35	-24.82	-17.26	1.42	10.57	9.84	-5.6	19.54	-4.71	3.11	11.52	17.82	0.08	22.68	39.323	2.407	12.766	46.286	64.172	-15.1	-11.85	37.64	146.61	-10.47	-29.2	-17.17	27.91	13.17	47.98	-4.81	62.03	-10.78	37.64	15.57	72.59	-13.03	71.25
P5	Far	CyLeft.	3	Left	Valid	10	36	49	-18.32	-16.07	36.97	160.75	-11.12	-29.37	-16.07	2.28	10.79	3.95	-4.3	16.68	-3.62	2.57	11.79	15.97	3.76	13.88	38.453	-0.734	12.477	46.956	61.653	-16.45	-9.64	36.29	142.25	-15.23	-27.92	-14.97	31.04	15.74	47.55	0.07	47.05	-8.08	38.98	21.75	76.41	2.28	41.58
P5	Far	Cone	3	Left	Valid	21	49	63	-18.07	-15.31	37.14	160.94	-10.98	-28.07	-17.54	1.96	10.82	6.85	-6.2	15.03	-4.83	3.12	11.38	17.87	-0.95	14.16	39.749	0.708	13.25	47.573	61.15	-14.55	-7.53	36.98	144.73	-14.66	-31.74	-14.72	31.18	15.32	45.52	-2.09	43.2	-7.85	39	20.73	79.02	3.33	39.76
P5	Close	Mug	3	Left	Valid	7	29	47	-17.79	-14.81	37	164.11	-11.33	-28.51	-16.58	2.49	10.71	2.64	-4.02	16.64	-4.88	2.23	12.47	12.21	14.93	14.99	39.001	-1.456	12.287	47.246	59.17	-16.08	-16.07	37.51	160.11	-11.59	-30.7	-19.37	14.05	10.99	33.08	-1.88	42.61	-11.54	22.42	12.54	72.51	0.2	50.77
P5	Close	CyLeft.	3	Left	Valid	12	39	55	-16.63	-15.79	37.66	159.98	-8.55	-30.83	-16.14	-0.22	10.88	1.65	-5.95	15.94	-3.71	0.79	11.69	25.13	0.24	9.69	38.51	0.864	13.212	47.291	58.578	-16.79	-15.69	37.34	153.65	-13.05	-30.29	-16.86	18.42	12.99	34.57	2.18	42.42	-8.44	26.59	15.91	68.08	1.86	40.4
P5	Close	Cone	3	Left	Valid	8	32	49	-18.34	-13.09	37.12	157.6	-10.73	-30.96	-17.32	3	10.91	1.52	-3.4	17.01	-4.7	2.96	11.66	18.03	-0.87	10.84	39.772	-2.404	12.244	46.753	57.512	-18.05	-13.13	36.8	151.96	-15.42	-31.31	-16.9	19.5	13.91	32.45	9.69	47.32	-8.1	27.53	17.07	64.61	-3.64	48.05
P6	Far	Mug	2	Right	Prosthesis	14	59	86	-17.25	-32.51	36.14	162.89	-22.74	-14.27	-16.41	-8.02	12.06	44.65	-0.72	24.34	-7.8	-0.03	12.2	43.69	6.52	41.11	-32.416	23.831	12.343	36.288	81.448	-14.76	-12.04	39.35	137.01	-22	-10.36	-13.96	30.82	14.48	85.82	-1.19	52.63	-11.23	40.64	22.22	81.01	9.65	62.1
P6	Far	CyLeft.	2	Right	Prosthesis	12	62	87	-17.86	-31.88	35.84	164.41	-24.02	-17.27	-16.75	-8.27	11.06	43.65	3.16	29.61	-7.85	-0.34	12.07	44.4	7.44	40.35	-33.006	23.777	9.82	33.43	77.418	-17.44	-7.55	38	130.86	-25.17	-8.72	-8.4	34.95	16.22	80.45	2.29	65	-8.42	41.2	27.31	86.84	20.67	75.47
P6	Far	Cone	2	Right	Prosthesis	12	61	87	-17.79	-32.71	35.98	163.45	-24.11	-15.53	-16.85	-8.63	11.24	41.88	2.32	30.2	-7.83	-0.98	12.01	44.01	7.39	40.76	-33.589	23.638	10.329	35.383	77.629	-19.76	-7.38	38.2	131.78	-25.74	-8.36	-9.38	34.98	19.97	77.32	7.9	63.42	-8.34	40.78	30.65	82.92	26.39	73.71
P6	Close	Mug	2	Right	Prosthesis	17	58	86	-17.52	-32.59	35.17	161.77	-23.69	-15.3	-17.11	-7.42	12.27	44.01	-1.39	23.16	-8.63	0.67	12.17	41.48	7.21	50.48	-33.288	23.048	12.816	39.504	81.73	-15.51	-28.76	40.12	146.03	-19.74	-7.16	-15.41	13.15	13.29	85.31	0.87	48.97	-9.85	27.18	14.05	65.6	-0.09	68.17
P6	Close	CyLeft.	2	Right	Prosthesis	64	113	137	-17.39	-32.12	35.96	163.61	-23.62	-15.44	-16.14	-8.25	11.37	39.94	3.25	28.16	-6.61	-0.96	12.27	42.42	6.17	33.55	-33.363	22.671	10.094	35.66	76.118	-16.97	-23.85	40.78	140.74	-20.12	-5.09	-10.71	18.23	13.4	80.41	-1.43	60.86	-8.44	30.47	14.26	79.53	0.58	80.42
P6	Close	Cone	2	Right	Prosthesis	17	59	85	-17.17	-33.97	35.84	163.99	-21.76	-15.1	-16.88	-9.28	11.73	43.82	0.29	26.39	-8.31	-1.48	12.02	44.96	8.5	38.24	-33.114	24.859	11.616	37.165	79.925	-17.96	-25.12	39.81	140.53	-18.12	-3.49	-10.12	18.63	15.89	81.39	3.02	67.55	-9.49	30.23	17.95	86.53	5.42	82.46
P6	Far	Mug	3	Right	Prosthesis	19	65	96	-17.61	-34.43	36.43	165.24	-24.01	-13.74	-16.63	-9.36	10.95	40.53	2.98	33.4	-7.51	-1.76	11.89	44.78	7.33	44.08	-33.708	23.962	9.78	35.775	78.032	-19.51	-11.37	39.37	138.53	-23.41	-7.57	-15.18	30.57	13.54	84.38	-0.04	63.6	-13	40.45	21.22	82.36	10.05	68.87
P6	Far	CyLeft.	3	Right	Prosthesis	26	73	93	-18.25	-33.58	37.35	163.06	-21.79	-9.77	-15.96	-9.38	9.07	38.07	13.45	47.89	-6.22	-1.36	11.85	46.23	6.18	58.2	-33.187	22.874	3.837	28.74	70.416	-17.02	-7.77	38.75	133.26	-23.17	-10.08	-8.28	34.27	17.58	81.11	4.56	70.74	-8.92	41.09	27.02	88.35	19.93	81.28
P6	Far	Cone	3	Right	Prosthesis	19	69	93	-17.07	-33.98	36.08	164.48	-22.97	-15.06	-16.62	-9.44	10.79	47.12	4.16	31.85	-8.2	-0.96	11.98	48.24	7.71	41.65	-31.89	25.884	9.158	32.098	78.945	-17.9	-7.43	39.46	133.2	-23.89	-9.82	-8.91	34.32	19.15	78.43	5.85	63.53	-8.51	40.64	29.18	85.82	23.61	75.28
P6	Close	Mug	3	Right	Prosthesis	13	59	86	-17.14	-34.26	36.53	165.84	-21.1	-12.27	-16.69	-9.54	11.01	49.41	3.42	31	-8.65	-0.79	11.98	49.44	8.04	42.04	-31.303	26.596	9.668	30.943	80.829	-17.29	-28.57	40.24	148.06	-17.24	-4.32	-14.63	12.02	11.54	89.51	0.13	65.78	-11.74	25.65	12.37	76.67	0.24	73.74
P6	Close	CyLeft.	3	Right	Prosthesis	20	60	83	-16.68	-34.64	36.51	165.76	-22.49	-14.09	-16.37	-9.83	10.76	47.53	4.3	32.84	-8.06	-1.2	11.95	49.13	7.4	43.44	-31.519	26.38	9.073	31.757	79.333	-17.97	-23.81	39.67	141.63	-19.75	-4.89	-9.54	17.98	12.44	81.58	-0.94	70.63	-8.9	29.87	13.77	85.63	1.49	84.2
P6	Close	Cone	3	Right	Prosthesis	15	58	79	-15.91	-34.91	37.11	163.82	-19.99	-12.14	-16.22	-9.54	11.95	46.71	-0.24	27.97	-7.96	-1.22	12.15	47.7	6.22	39.19	-31.648	25.917	12.044	35.872	82.307	-17.42	-24.55	40.4	140.77	-16.47	-3.66	-9.85	18.19	15.39	80.18	2.9	66.41	-8.83	29.8	17.44	85.15	5.53	80.96
P6	Far	Mug	2	Left	Valid	8	43	68	-17.92	-20.71	36.11	162.48	-19.91	-7.85	-16.36	3.04	11.17	17.18	-8.33	8.97	-2.53	5.93	11.88	12.69	2.29	18.59	37.629	3.536	14.43	50.33	72.042	-14.29	-14.58	36.5	155.57	-17.73	-7.73	-16.07	29.88	16.05	63.26	-14.86	41.86	-11.72	40.11	20.13	75.47	-5.59	65.38
P6	Far	CyLeft.	2	Left	Valid	16	51	79	-18.24	-20.93	36.81	162.37	-19.72	-7.32	-15.4	2.35	11.19	14.72	-9.81	8.39	-1.63	4.43	11.9	9.97	4.58	18.15	36.843	3.284	15.024	49.647	73.424	-14.15	-12.69	36.38	151.07	-19.52	-5.32	-11.31	31.88	16.56	61.82	-13.87	33.93	-7.11	40.9	22.56	85.76	3.23	45.05
P6	Far	Cone	2	Left	Valid	9	39	64	-18.04	-21.26	36.4	160.41	-18.97	-9.36	-14.82	2.71	11.23	15.05	-8.85	6.73	-0.91	5	11.9	9.63	3.3	19.2	36.29	3.063	14.692	49.891	73.793	-12.66	-13.82	37.06	151.55	-17.78	-7.52	-11.1	31.03	18.62	63.51	-12.64	32.18	-7.14	40.19	23.98	86.89	2.53	44.5
P6	Close	Mug	2	Left	Valid	12	44	68	-18.33	-20.5	35.83	161.01	-19.39	-11.01	-15.53	3.08	11.14	14.51	-9.28	8.19	-1.52	5.34	11.75	8.34	0.82	23.45	37.027	2.484	14.768	50.953	72.573	-17.19	-21.59	37.02	163.15	-18.55	-7.47	-20.94	16.46	13.36	45.94	-10.77	41.71	-13.05	27.24	12.64	54.32	-8.1	71.66
P6	Close	CyLeft.	2	Left	Valid	21	45	72	-17.96	-20.23	36.16	160.51	-18.94	-9.96	-16.11	2.78	11.13	14.45	-9.9	6.46	-2.2	5.14	11.74	10	2.45	20.19	37.574	2.751	14.998	51.149	71.372	-15.1	-20.49	38.09	158.86	-16.29	-6.09	-16.13	18.82	15.39	45.82	-13.07	33.14	-8.46	29.3	15.48	66.19	-2.39	49.53
P6	Close	Cone	2	Left	Valid	13	40	63	-17.96	-21.47	36.49	161.08	-19.05	-8.96	-14.97	2.62	11.24	15.11	-9.59	6.45	-1.17	4.91	11.95	9.32	4.96	17.8	36.389	3.163	14.988	50.384	74.069	-15.5	-22.08	38.35	159.36	-15.65	-6.55	-16.9	17.37	15.63	48.25	-9.75	35.16	-10.09	28.25	16.3	73.47	0.32	48.38
P6	Far	Mug	3	Left	Valid	12	47	69	-18.85	-21.29	35.94	160.44	-21.45	-9.5	-16.1	1.07	11.16	12.26	-9.03	12.39	-2.15	3.29	11.8	11.12	1.65	22.37	37.814	3.649	14.691	50.635	70.347	-15.89	-15.03	36.4	153.9	-20.87	-8.03	-16.24	29.29	16.47	59.73	-13.56	43	-11.14	39.52	19.69	72.63	-9.52	65.7
P6	Far	CyLeft.	3	Left	Valid	16	47	73	-18.36	-20.99	36.21	159.32	-19.47	-11.33	-14.69	2.24	11.26	13.41	-9.03	10.61	-0.56	4.24	11.82	7.53	-0.38	24.15	36.305	2.913	14.791	49.94	72.986	-14.46	-12.24	35.96	149.64	-20.19	-7.97	-12.06	32.36	16.94	62.77	-12.9	34.91	-7.71	41	23.64	83.79	3.03	48.26
P6	Far	Cone	3	Left	Valid	24	53	77	-18.49	-21.19	36.28	159.41	-20.33	-11.47	-15.12	2.08	11.27	14.75	-9.11	6.83	-1.06	4.33	11.8	8.74	0.47	22.16	36.604	3.576	14.832	49.673	73.392	-14.06	-12.08	36.97	149.42	-19.06	-6.46	-12.37	32.36	18.82	62.43	-11.86	29.74	-7.71	40.68	25.23	81.13	4.62	42.43
P6	Close	Mug	3	Left	Valid	13	49	73	-19.02	-21.37	35.71	162.5	-21.69	-10.06	-16.65	2.96	11.19	18.96	-7.19	18.54	-3.01	6.79	10.81	20.21	-11.09	24.5	37.762	4.293	14.006	49.437	73.705	-17.16	-22.66	37.35	164.28	-19.05	-6.86	-20.38	15.71	13.95	46.63	-10.16	45.44	-13	26.79	12.8	58.47	-10.96	73.16
P6	Close	CyLeft.	3	Left	Valid	19	42	67	-18.64	-20.24	36	158.59	-19.67	-10.93	-15.88	2.48	11.18	11.81	-9.37	8.76	-1.84	4.26	11.83	8.21	1.89	20.6	37.61	2.064	14.843	51.156	70.598	-17.01	-20.76	37.22	157.91	-18.56	-7.86	-16.91	19.07	13.83	47.94	-9.29	37.28	-9.55	29.97	14.94	67.33	-0.27	51.89
P6	Close	Cone	3	Left	Valid	19	45	68	-18.34	-20.65	35.88	158.16	-20.61	-10.06	-15.55	3.21	11.26	14.85	-9.25	10.19	-1.6	5.99	11.88	13.75	0.5	21.33	37.016	2.482	14.877	51.127	72.892	-16.21	-20.4	37.02	158.12	-18.75	-8.54	-16.55	18.72	13.87	46.92	-9.91	31.68	-8.95	29.45	14.8	68.89	-0.55	42.53
P7	Far	Mug	2	Right	Prosthesis	14	92	121	-17.87	-23.27	30.62	160.31	-16.72	-15.6	-13.34	1.64	12.15	6.17	11.39	39.45	0.81	4.67	11.69	8.8	-13.24	70.44	-35.269	0.731	7.707	51.176	58.479	-13.92	-17.01	32.94	147.12	-16.82	-17.7	-17.73	29.17	16.21	65.2	-3.69	43.1	-9.44	39.8	20.63	60.26	-5.12	55.56
P7	Far	CyLeft.	2	Right	Prosthesis	13	90	111	-17.88	-23.25	30.36	159.27	-16.58	-14.97	-13.43	1.93	11.99	6.46	10.01	37.94	0.51	5.2	11.51	11.22	-12.7	66.49	-35.447	0.563	8.079	52.17	59.297	-14.86	-10.86	31.81	138.97	-21.04	-14.55	-11.9	34.27	16.72	58.55	1.75	49.34	-4.64	41.48	25.08	59.54	7.48	62.31
P7	Far	Cone	2	Right	Prosthesis	16	77	99	-17.02	-21.94	32.23	158.36	-12.29	-14.89	-12.18	2.27	12.13	11.14	11.86	40.98	2.03	6.47	11.36	11.32	-16.11	73.1	-33.785	1.984	7.506	46.51	61.02	-12.98	-13.74	33.46	139.87	-16.42	-15.55	-12.51	32.86	17.72	62.67	-0.77	52.39	-8.26	40.95	24.2	72.4	4.43	69.83
P7	Close	Mug	2	Right	Prosthesis	19	85	118	-18.04	-22.03	30.18	157.82	-17.29	-15.87	-13.64	3.88	12.26	9.31	8.45	38.86	0.56	7.18	11.46	8.15	-13.7	66.43	-35.603	-0.28	8.954	53.219	61.91	-12.41	-25.43	35.35	158.98	-7.07	-13.19	-18.45	16.21	13.99	63.73	-2.25	45.84	-9.92	28.64	14.64	53.42	-8.51	60.57
P7	Close	CyLeft.	2	Right	Prosthesis	16	87	112	-18	-22.66	29.94	157.11	-17.03	-14.03	-12.93	3.1	12.38	4.46	9.69	38.3	1.33	5.81	11.54	6.39	-13.85	67.4	-35.042	-1.375	8.593	54.076	59.441	-13.87	-22.65	34.78	151.63	-9.91	-13.62	-13.62	20.29	13.46	59.79	0.58	56.45	-6.11	31.74	14.41	56.34	-3.98	74.1
P7	Close	Cone	2	Right	Prosthesis	9	59	78	-17.58	-21.71	31.47	157.66	-14.4	-15.35	-12.69	3	11.97	6.03	10.41	43.59	1.52	5.92	11.17	7.92	-14.57	73.91	-34.697	-0.675	7.904	50.096	59.422	-14.27	-22.22	34.83	152.16	-8.81	-13.62	-14.28	20.59	16.51	56.47	2.68	50.46	-6.63	31.53	17.91	57.77	-2.32	69.85
P7	Far	Mug	3	Right	Prosthesis	6	80	104	-17.48	-22.54	31.47	158.92	-15.85	-15.33	-12.57	2.35	11.87	7.24	11.75	44.96	1.63	5.53	11.14	7.88	-14.8	77.46	-34.423	0.426	7.288	49.041	59.629	-11.19	-17.28	34.11	146.23	-12.6	-18.42	-17.25	28.47	15.66	68.42	-4.67	46.66	-10.36	39.58	19.5	64.82	-5.91	60.17
P7	Far	CyLeft.	3	Right	Prosthesis	20	96	120	-18.62	-23.55	30.73	160.82	-14.82	-13.8	-14.84	1.43	12.37	9.03	9.93	34.68	-0.99	4.95	12.04	11.69	-11.45	64.09	-36.728	2.049	8.49	51.651	59.622	-11.79	-13.69	33.16	137.87	-16.88	-14.42	-11.15	33.41	17.45	63.69	-1.66	50.9	-5.85	41.38	24.57	67.68	3.36	66.17
P7	Far	Cone	3	Right	Prosthesis	14	70	91	-18.01	-22.94	31.31	158.45	-15.02	-14.2	-12.36	2.12	11.75	3.36	11.17	46.65	1.38	4.73	11.2	11.34	-13.06	76.19	-34.396	-0.826	7.391	50.356	58.988	-11.54	-13.95	34.05	138.87	-15.16	-14.34	-11.98	33.16	17.51	64.58	-3.15	52.35	-8.68	41.17	23.88	76.77	2.49	70.84
P7	Close	Mug	3	Right	Prosthesis	13	69	104	-17.33	-22.2	30.71	156.81	-15.9	-14.05	-13.05	3.68	12.61	9.86	9.5	38.11	1.41	6.96	11.69	7.79	-15.98	67.65	-34.914	0.12	8.896	52.302	61.617	-12.19	-24.5	35.7	158.07	-6.86	-13.38	-19.17	16.04	13.3	64.19	-1.61	48.9	-10.74	28.65	14.07	54.6	-8.26	63.79
P7	Close	CyLeft.	3	Right	Prosthesis	19	72	100	-19.02	-23.45	29.89	158.42	-17.09	-15.55	-13.11	2.34	12.2	1.67	9.4	40.11	0.98	4.35	11.53	6.86	-13.36	68.5	-35.298	-1.693	8.525	54.5	59.235	-13.19	-23.69	34.73	151.24	-8.69	-13.06	-13.19	19.93	14.78	58.43	0.87	54.29	-5.47	31.22	15.58	56.51	-5.18	72.82
P7	Close	Cone	3	Right	Prosthesis	9	62	88	-17.69	-21.22	31.94	155.02	-13.68	-13.12	-12.1	4.2	11.94	8.55	10.48	47.49	2.4	7.26	10.75	5.34	-17.13	79.53	-33.979	-0.911	7.847	48.757	62.303	-12.4	-24.32	35.5	152.22	-6.58	-11.44	-14.24	19.32	16.27	59.73	0.23	50.59	-7.71	30.74	16.87	62.9	-5.09	70.32
P7	Far	Mug	2	Left	Valid	16	58	80	-15.83	-19.02	32.41	144.27	-7.33	-27.88	-6.46	1.91	10.89	353.39	-9.07	33.86	4.2	2.06	11.5	16.86	12.36	21.61	28.531	-4.468	14.437	56.055	67.543	-13.12	-12.42	32.91	133.48	-11.24	-21.46	-10.64	29.88	17.58	56.5	-17.69	42.81	-7.22	37.99	20.37	93.78	10.23	43.22
P7	Far	Cone	2	Left	Valid	10	62	84	-15.03	-18.39	33.03	142	-6.03	-30.04	-4.71	-0.72	11.04	345.75	-8.44	31	5.97	-2.47	11.35	7.55	9.81	9.23	26.282	-4.758	14.342	54.018	64.525	-12.71	-13.6	32.94	131.78	-9.75	-22.5	-9.78	29.43	17.29	59.7	-19.69	46.47	-6.99	38.05	18.9	98.25	-0.5	45.59
P7	Close	Mug	2	Left	Valid	16	63	86	-14.68	-17.88	32.66	142.77	-7.47	-30.38	-4.45	2.63	10.94	351.86	-8.08	37.68	6.37	2.1	11.51	12.19	9.68	25.65	26.502	-5.784	14.103	54.949	67.634	-14.32	-19.01	33.2	145.25	-7.74	-24.97	-15.23	17.44	10.96	43.8	-7.95	54.18	-10.65	25.89	12.86	88.01	16	56.51
P7	Close	CyLeft.	2	Left	Valid	16	66	89	-15.19	-18	33.44	142.83	-5.76	-29.6	-5.02	0.59	10.92	348.3	-7	35.27	5.66	-0.27	11.45	12.74	10.35	18.27	26.888	-5.119	13.662	52.644	65.315	-12.83	-19.96	34.49	140.72	-1.78	-22.83	-14.29	19.49	15.57	46.8	-13.38	50.11	-8.93	28.49	15.79	78.33	0.03	46.19
P7	Close	Cone	2	Left	Valid	16	74	80	-15.05	-17.93	32.93	142.49	-7.08	-30.5	-4.34	1.15	11.02	348.56	-7.27	35.81	6.39	0.16	11.47	10.98	9.45	21.56	26.216	-5.577	13.867	53.777	66.102	-14.02	-18.99	33.82	140.91	-5.03	-23.6	-13.94	18.61	20.37	42.43	7.85	52.81	-8.77	26.83	23.93	83.47	11.19	52.55
P7	Far	Mug	3	Left	Valid	15	62	82	-14.26	-16.41	34.5	142.05	-5	-29.83	-7.21	0.16	10.65	347.79	-6.67	41.26	3.29	0.11	11.37	19.56	10.39	31.35	29.052	-4.886	13.263	50.682	60.77	-12.4	-13.95	33.7	135.95	-9.54	-21.45	-11.93	28.75	16.61	59.72	-18.09	47.5	-8.58	37.39	18.97	92.29	9.37	48.43
P7	Far	CyLeft.	3	Left	Valid	13	52	68	-13.78	-18.11	33.7	143.39	-4.85	-27.24	-5.99	-1.38	10.93	347.54	-7.61	31.73	4.78	-2.56	11.37	9.52	10.21	12.59	27.767	-3.432	13.91	52.385	61.397	-10.79	-13	33.68	133.55	-7.78	-20.04	-9.49	29.68	17.6	59.02	-19.29	48.9	-6.77	38.18	19.45	99.3	-0.27	47.53
P7	Far	Cone	3	Left	Valid	19	62	77	-13.91	-18.68	33.58	142.89	-4.86	-26.77	-5.54	-1.72	10.9	347.34	-8.37	27.91	5.21	-3.4	11.28	5.27	11.18	12.38	27.259	-3.159	14.175	52.833	62.57	-10.54	-14	33.95	133.64	-10.08	-22.33	-8.92	28.85	16.04	60.79	-22.4	50.83	-6.88	37.53	17.36	104.96	-0.61	50.13
P7	Close	Mug	3	Left	Valid	24	71	93	-14.15	-14.85	33.72	144.2	-5.75	-33.59	-9.74	2.9	10.46	354.91	-3.41	45.62	1.27	2.84	11.39	15.4	9.42	26.73	32.112	-4.893	11.798	50.603	57.999	-12.07	-18.05	34.99	143.26	-3.82	-24.78	-14.21	18.12	15.66	42.61	-7.16	46.61	-8.42	26.7	16.73	76.94	7.14	39.12
P7	Close	CyLeft.	3	Left	Valid	12	40	77	-13.76	-17.45	33.37	141.38	-6.06	-27.9	-5.52	0.14	10.84	346.02	-8.17	36.94	5.24	-1.47	11.32	6.1	9.32	28.1	27.132	-5.52	14.037	53.969	61.684	-12.34	-18.95	34.26	144.75	-5.36	-23.33	-15.31	17.42	12.98	45	-11.06	46.82	-11.34	26.19	13.05	91.98	-0.65	39.29
P7	Close	Cone	3	Left	Valid	7	42	60	-13.59	-17.84	33.21	143.22	-6.27	-27.56	-5.68	-1.51	10.84	344.7	-8.38	30.99	5	-3.53	11.21	2.73	10.7	19.08	27.151	-4.364	14.119	53.73	60.369	-11.35	-19.8	34.36	143.19	-3.37	-22.76	-11.81	17.3	13.75	41.66	-11.21	53.58	-7.22	25.82	14.02	89.01	-0.54	47.79
P8	Far	Mug	2	Right	Prosthesis	14	66	92	-13.45	-29.94	34.68	148.97	-13.09	-11.9	-8.59	-0.63	11.15	23.69	5.95	46.61	3.65	6.96	9.87	28.5	-12.83	93.82	-29.083	9.622	8.818	44.749	76.016	-10.76	-23.92	36.98	135.13	-10.92	-15.7	-15.66	30.92	17.39	73.38	-10.81	46.72	-10.08	41.24	22.22	70.28	0.11	63.27
P8	Far	CyLeft.	2	Right	Prosthesis	19	65	93	-13.45	-30.22	35.01	149.95	-11.14	-11.78	-9.24	-0.93	11.16	27.78	7.63	44.15	2.8	7.58	10.06	30.3	-12.96	91.29	-28.97	11.324	8.173	42.338	76.551	-8.83	-19.56	36.2	127.42	-12.24	-16.29	-9.65	34.85	18.73	70.54	-5.08	54.69	-7.95	41.65	27.46	81.86	15.15	76.61
P8	Far	Cone	2	Right	Prosthesis	26	71	109	-13.3	-28.58	35.46	145.88	-11.85	-13.3	-4.85	1.55	12.36	20.56	-0.62	40.56	7.4	9.01	9.41	27.86	-19.27	87.81	-25.916	6.351	12.603	48.195	83.708	-8.84	-18.82	36.13	128.38	-12.58	-16.71	-10.36	35.11	19.84	70.63	-3.63	52.46	-8.94	41.23	29.1	85.37	20.12	76.85
P8	Close	Mug	2	Right	Prosthesis	19	66	99	-12.71	-29.83	35.52	153.53	-8.08	-9.61	-11.88	-2.51	9.66	37.61	13.02	52.32	-0.9	7.48	9.65	34.83	-7.67	97.62	-29.246	15.888	4.591	34.965	72.353	-9.14	-30.79	39.73	148.44	-0.9	-14.3	-17.54	18.71	15.19	69.08	-10.07	41.27	-8.77	31.71	15.42	54.51	-5.94	57.42
P8	Close	CyLeft.	2	Right	Prosthesis	25	78	100	-13.55	-29.19	34.44	148.47	-12.45	-10.9	-10.48	-0.64	10.99	25.13	8.68	45.75	2.16	7.05	10.16	25.68	-11.59	91.61	-30.617	10.086	7.594	43.659	72.261	-11.6	-28.59	37.42	141.35	-7.85	-12.74	-10.63	23.38	13.81	66.29	-4.55	59.79	-6.87	35.07	14.62	74.49	2.19	85.23
P8	Close	Cone	2	Right	Prosthesis	23	75	105	-13.13	-28.73	35.19	148.09	-11.39	-11.38	-10.48	0.34	11.43	29.85	7.72	44.34	2.15	8.8	10.19	25.57	-13.44	87.77	-29.818	10.757	8.408	42.481	75.527	-11.43	-28.03	37.02	141.69	-9.41	-13.69	-12.06	23.32	15.46	64.94	-3.08	53.18	-7.74	34.47	17.62	74.29	7.92	78.06
P8	Far	Mug	3	Right	Prosthesis	21	66	95	-15.69	-25.22	34.44	142.42	-14.62	-14.15	-5.3	4.11	13.02	12.33	-0.97	38.12	8.91	8.46	9.61	9.66	-20.8	80.38	-27.278	0.694	13.401	52.202	80.398	-10.16	-23.06	36.6	135.31	-12.01	-18.4	-15.92	31.03	17.68	72.37	-8.99	43.58	-9.29	41.23	23.04	67.35	2	58.4
P8	Far	CyLeft.	3	Right	Prosthesis	19	56	90	-15.42	-28.27	33.71	147.9	-16.74	-15.46	-8.66	0.55	11.79	19.85	5.98	42.47	4.45	7.34	10.38	22.3	-13.79	88.49	-29.708	7.048	9.446	46.516	75.67	-11.05	-19.45	35.38	129.02	-14.75	-15.41	-11.24	34.65	18.41	68.55	-3.72	56.57	-10.01	41.12	27.14	91.12	19.2	83.79
P8	Far	Cone	3	Right	Prosthesis	37	81	114	-14.54	-26.66	34.76	144.34	-14.88	-14.06	-4.77	4.38	13.17	17.79	-1.77	37.47	9.03	9.69	9.86	14.08	-19.4	76.13	-26.184	2.491	13.865	52.086	84.844	-10.39	-18.59	35.22	128.12	-15.07	-15.59	-10.34	35.28	19.72	68.5	-2.31	54.07	-9.01	41.24	28.96	87.52	22.19	80.45
P8	Close	Mug	3	Right	Prosthesis	15	66	95	-15.01	-26.16	34.8	142.52	-12.7	-13.07	-5.58	3.49	12.74	14.28	-0.69	42.35	8.05	8.87	9.34	15.22	-20.62	87.79	-27.383	2.059	13.011	51.191	80.424	-12.12	-28.68	37.66	147.51	-7.89	-13.16	-19.2	18.93	13.83	65.72	-4.59	44.28	-9.2	31.69	15.64	49.31	-0.69	57.98
P8	Close	CyLeft.	3	Right	Prosthesis	23	69	97	-16.39	-24.12	34.16	141.67	-14.4	-13.24	-7.04	4.37	12.24	9.16	1.17	47.18	7.23	8.17	9.2	7.88	-19.4	93.52	-29.248	-0.789	11.781	51.398	75.164	-12.9	-26.25	37.11	142.03	-12.49	-13.88	-12.06	23.35	12.91	63.81	-2.07	59.45	-6.47	34.9	14.9	67.85	6.1	81.9
P8	Close	Cone	3	Right	Prosthesis	17	66	90	-15.11	-25.3	35.31	143.13	-11.52	-13.03	-5.55	5.11	12.46	15.46	-1.52	46.52	8.17	10.23	8.83	13.22	-20.36	90.25	-27.228	0.886	13.057	50.771	82.522	-12.12	-26.83	36.89	142.28	-11.06	-14.03	-12.69	23.34	15.66	62.78	-1.87	50.98	-7.07	34.35	18.15	69.07	9.3	74.33
P8	Far	Mug	2	Left	Valid	8	47	66	-17.38	-22.16	34.85	164.32	-22.83	-1.97	-14.31	2.94	11.79	5.65	-6.26	27.46	-1.8	2.36	10.17	3.86	-12.49	11.54	36.567	-0.738	14.243	55.403	66.464	-14.18	-16.21	35.44	152.07	-20.26	7.35	-14.12	34.22	18.24	65.85	-8.61	54.21	-8.97	40.79	25.96	79.49	17.06	43.82
P8	Far	CyLeft.	2	Left	Valid	16	46	67	-17.35	-22.35	34.86	164.95	-22.8	-2.28	-13.32	3.25	11.79	5.18	-6.59	28.12	-0.76	2.45	10.11	1.87	-12.45	12.18	35.58	-1.232	14.372	55.497	67.965	-14.85	-16.64	35.47	153.26	-20.4	8.41	-12.23	33.76	17.49	63.11	-7.31	63.34	-7.56	40.76	24.63	84.87	12.59	63.54
P8	Far	Cone	2	Left	Valid	21	54	74	-17.19	-22.87	34.65	164.14	-22.26	-2.85	-14.19	2.67	11.84	6.18	-6.05	26.86	-1.58	2.1	10.01	3.41	-14.23	11.19	36.435	-0.261	14.211	55.814	66.687	-12.9	-16.79	36.1	151.33	-18.78	8.24	-12.46	34.26	19.58	66.34	-9.1	59.09	-8.09	40.8	26.85	85.18	13.78	61.08
P8	Close	Mug	2	Left	Valid	10	42	61	-17.49	-21.96	34.95	164.89	-23	-3.1	-14.07	3.1	11.74	6.07	-6.12	26.82	-1.54	2.38	10.22	1.4	-11.14	13.31	36.316	-0.734	14.139	54.786	67.16	-15.93	-21.05	35.4	162.11	-21.54	0.15	-16.05	23.68	13.93	48.83	-3.54	58.01	-9.03	32.6	16.6	71.99	7.64	49.59
P8	Close	CyLeft.	2	Left	Valid	16	46	67	-17.58	-21.47	34.91	163.95	-22.45	-1.3	-14.55	3.17	11.79	4.74	-6.07	27.33	-1.96	2.23	10.02	1.69	-13.89	10.92	36.847	-1.321	14.169	55.202	65.575	-15.63	-21.38	35.42	162.29	-21.01	-1.66	-15.35	24.4	14.23	49.44	-4.06	67.93	-8.45	33.38	16.71	69.38	5.41	71.73
P8	Close	Cone	2	Left	Valid	22	53	73	-17.55	-22.49	34.97	165.59	-23.14	-0.74	-14.32	3.24	12.05	5.83	-6.62	27.71	-1.75	2.58	10.22	2.91	-14.1	12.1	36.554	-0.97	14.644	56.05	67.259	-15.52	-22.08	35.47	162.24	-19.72	0.01	-15.33	24.64	15.94	50.69	-3.5	64.08	-8.02	33.43	18.54	64.8	5.21	67.86
P8	Far	Mug	3	Left	Valid	8	47	66	-17.29	-22.59	34.91	163.48	-21.77	0.11	-13.28	2.76	11.82	3.57	-6.42	27.86	-0.73	1.58	10.14	0.2	-12.37	13.26	35.596	-1.368	14.336	55.691	66.812	-13.6	-16.7	35.45	152.02	-20.07	8.01	-14.49	33.98	17.65	66.51	-10.57	53.98	-9.42	40.82	25.05	78.65	16.1	45.48
P8	Far	CyLeft.	3	Left	Valid	18	50	70	-17.26	-22.39	34.9	164.88	-21.94	-1.45	-14.23	3.02	11.75	6.52	-6.24	27.14	-1.61	2.25	10.1	0.88	-12.4	12.67	36.452	-0.48	14.196	55.26	67.126	-14.09	-16.29	35.22	152.52	-21.73	8.67	-11.26	34.14	18.82	63.15	-7.24	59.4	-7.09	40.75	25.92	89.31	13.99	60.51
P8	Far	Cone	3	Left	Valid	20	54	75	-18.01	-22.14	34.88	165.2	-23.32	-0.13	-15.19	2.91	11.7	6.15	-6.45	28.35	-2.57	2.23	10.03	2.59	-13.39	12.33	37.419	-0.515	14.228	55.305	66.542	-13.87	-18.66	36.32	151.29	-19.01	12.15	-11.99	33.58	22.15	68.44	-11.14	52.52	-7.62	40.56	28.03	82.75	9.92	55.05
P8	Close	Mug	3	Left	Valid	16	46	71	-17.44	-22.65	35.18	164.78	-22.18	0.58	-14.28	2.62	11.77	5	-6.74	30.26	-1.68	1.87	10.05	2.92	-14.03	13.04	36.539	-0.673	14.411	55.434	66.769	-16.02	-21.32	35.4	161.8	-20.52	1.98	-15.68	23.89	14.47	49.14	-3.05	54.85	-8.26	32.73	17.15	67.83	8.16	45.19
P8	Close	CyLeft.	3	Left	Valid	18	45	69	-17.61	-21.84	34.93	164.63	-22.64	-0.83	-14.32	3.35	11.74	5.66	-6.5	27.39	-1.75	2.53	10.14	1.34	-12.12	12.84	36.566	-1.145	14.287	55.283	67.016	-16.01	-21.39	35.13	163.19	-21.82	-0.46	-15.79	23.93	14.44	47.67	-3.66	66.17	-9.16	32.79	16.8	73.78	4.79	67.55
P8	Close	Cone	3	Left	Valid	20	47	66	-17.78	-21.49	35.19	165.38	-22.43	-1.88	-14.93	2.64	11.71	5.31	-6.23	28.04	-2.33	1.71	10.09	0.45	-12.51	13.33	37.201	-0.57	14.152	54.405	65.636	-15.27	-22.12	35.99	162.77	-19.65	3.01	-14.63	23.64	14.55	48.44	-5.22	63.54	-8.31	32.45	17.04	74.84	8.72	65.87
P9	Far	Mug	2	Right	Valid	20	56	76	-13.6	-41.24	35.18	142.33	-25.4	5.67	-15.68	-12.76	10.08	39.63	-10.32	17.72	-6.52	-3.66	12.31	53.94	27.3	12.62	-32.729	26.879	14.111	48.625	86.928	-9.48	-25.53	37.35	123.35	-23.76	-5.51	-12.94	18.21	19.38	64.61	-20.25	15.45	-10.65	31.57	19.84	89.3	10.35	29.69
P9	Far	CyLeft.	2	Right	Valid	20	56	73	-13.71	-41.96	36.02	144.02	-20.64	11.49	-15.39	-13.1	10.18	43.16	-6.31	20.5	-6.03	-3.23	12.55	50.72	24	14.3	-31.703	28.398	12.653	43.958	87.782	-8.41	-20.28	37.09	119.91	-25.45	-4.15	-9.93	22.72	18.5	62.57	-16.39	25.89	-8.01	35.3	20.04	93	10.56	48.31
P9	Far	Cone	2	Right	Valid	16	52	70	-14.24	-42.76	35.32	143.23	-22.9	10.69	-14.92	-13.92	9.05	43.91	-5.02	24	-6.26	-4.07	12.04	56.8	27.64	17.82	-31.067	29.465	11.019	41.429	88.648	-8.39	-23.74	38.06	120.37	-23.28	-6.73	-9.04	20.54	23.52	62.84	-14.4	19.78	-7.06	32.84	25.25	92.76	14.52	44.62
P9	Close	Mug	2	Right	Valid	16	44	66	-13.49	-41.22	35.51	141.94	-23.94	11.85	-16.56	-13.18	9.88	46.76	-3.22	24.38	-7.67	-2.34	12.53	55.15	21.01	20.76	-31.949	29.545	11.144	41.873	85.152	-11.4	-34.8	37.21	132.9	-21.82	1.45	-14.38	5.01	17.64	55.44	-10.88	23.25	-10.34	18.5	17.72	86.55	9.36	32.92
P9	Close	CyLeft.	2	Right	Valid	12	37	54	-13.66	-41.49	35.24	140.29	-24.08	11.01	-16.47	-11.78	10.3	48.42	-3.09	21.42	-7.62	-0.71	12.86	52.65	20.35	19.09	-31.381	28.586	11.513	42.734	88.535	-10.49	-33.84	37.23	128.63	-22.6	0.57	-10.88	7.28	16.57	56.63	-12.62	30.78	-8.37	20.44	16	94.86	10.15	51.09
P9	Close	Cone	2	Right	Valid	26	54	70	-14.18	-42.54	35.78	142.06	-21.53	11.18	-15.01	-12.77	9.86	47.12	-2.15	24.3	-6.11	-1.99	12.63	54.02	22.09	18.24	-30.31	29.246	10.704	39.813	89.487	-10.85	-34.8	37.9	129.41	-20.28	-0.53	-11.32	7.34	21.1	55.79	-8.45	25.42	-7.84	20.55	21.95	88.57	13.59	44.73
P9	Far	Mug	3	Right	Valid	39	75	94	-14.1	-44.74	35.35	142.21	-20.36	11.09	-15.73	-12.55	11.02	45.32	-9.92	16.88	-6.82	-2.3	12.72	51.1	21.75	15.73	-31.314	28.309	14.896	49.32	95.686	-8.82	-23.21	38.07	122.69	-22.81	-1.84	-12.2	19.52	19.15	62.88	-19.27	19.49	-9.94	32.39	20.14	91.71	12.55	33.05
P9	Far	CyLeft.	3	Right	Valid	17	52	68	-13.12	-43.64	35.17	141.51	-21.83	10.68	-16.11	-13.32	9.96	45.01	-8.05	18.25	-7.3	-3.47	12.35	52.65	25.67	13.65	-31.86	29.076	13.111	47.095	90.299	-7.04	-21.64	36.59	119.66	-25.39	-5.91	-8.81	21.76	17.04	64.2	-19.28	22.08	-7.68	34.34	17.89	96.49	12.51	50.65
P9	Far	Cone	3	Right	Valid	20	50	67	-12.5	-40.32	35.83	140.51	-22.85	7.25	-15.75	-12.07	10.78	37.98	-10.21	16.44	-6.14	-3.04	12.68	50.11	24.27	12.97	-33.204	25.697	14.768	50.276	83.953	-7.3	-24.13	37.88	119.86	-22.82	-5.86	-8.38	20.68	22.33	65.8	-16.17	19.77	-7.36	33.38	23.07	97.2	9.5	53.94
P9	Close	Mug	3	Right	Valid	25	53	70	-14.81	-47.69	35.35	143.66	-18.34	12.34	-16.12	-13.23	11.33	49.46	-13.51	14.49	-7.89	-2.59	12.42	52.03	19.57	15	-30.34	29.856	16.586	51.57	104.87	-11.84	-36.07	37.4	131.21	-19.08	0.94	-13.61	5.59	18.62	58.54	-15.22	21.81	-10.35	19.34	17.71	87.62	7.65	35.31
P9	Close	CyLeft.	3	Right	Valid	15	39	54	-12.85	-44.17	36.33	141.9	-18.83	9.99	-15.13	-12.77	10.65	44.05	-11.8	17.15	-6.51	-3.1	12.5	53.9	25.98	12.52	-30.96	28.083	15.251	48.97	94.498	-9.95	-34.08	37.85	128.61	-19.16	0.72	-11.06	8.14	17.78	57.9	-14.89	28.12	-8.62	21.83	16.07	90.6	4.06	55.78
P9	Close	Cone	3	Right	Valid	13	40	57	-12.62	-41.57	35.43	140.05	-23.34	8.37	-15.71	-11.82	10.53	42.76	-6.49	17.43	-6.19	-2.06	12.85	47.8	23.48	14.45	-32.124	26.998	13.073	47.439	86.755	-10.11	-35.25	37.25	129.01	-21.04	-0.19	-11.34	6.98	19.13	55.98	-9.13	27.2	-8.56	19.95	19.68	92.28	15.36	53.17
P9	Far	Mug	2	Left	Prosthesis	24	88	112	-19.74	-43.99	38.21	158.02	-14.7	19.1	-28.21	-18.78	13.45	41.3	8.79	47.66	-6.78	0.64	10.3	44.29	0.97	87.41	44.915	33.456	10.012	44.062	65.731	-16.38	-25.29	38.79	138.4	-21.97	10.35	-20.65	8.36	20.86	67.32	-3.45	43.71	-9.01	35.56	14.39	64.64	-14.58	73.49
P9	Far	CyLeft.	2	Left	Prosthesis	16	65	92	-20.28	-43.27	37.77	158.39	-15.94	19.3	-28.54	-19.23	11.23	43.11	12.56	53.98	-7.03	0.28	9.97	45.48	4.21	93.18	44.573	34.239	6.337	39.507	63.589	-17.7	-17.15	37.7	137.59	-26.08	7.91	-19.54	14.61	17.78	60	1.77	48.66	-6.38	39.28	16.77	70.77	-2.39	77.08
P9	Far	Cone	2	Left	Prosthesis	23	65	89	-21.08	-41.54	39.1	156.06	-11.47	17.48	-27.62	-17.5	11.81	40.11	11.45	56.25	-4.97	0.58	9.93	42.5	1.83	95.79	44.486	31.707	7.343	38.64	64.286	-18.01	-14.95	38.01	138.15	-25.49	8.77	-20.73	16.36	19.73	56.57	9.55	45.67	-5.92	38.97	23.53	68.26	7.18	73.37
P9	Close	Mug	2	Left	Prosthesis	18	59	85	-19.8	-43.67	38.17	157.44	-13.49	18.15	-28.17	-18.76	12.11	43.41	11.09	52.27	-6.92	1.1	10.07	45.31	1.86	92.25	44.21	33.934	7.782	40.854	65.468	-18	-35.71	39.44	146.11	-16.07	12.54	-23.66	-4.06	19.64	64.03	-1.18	41.5	-9.93	23.48	11.93	53.94	-15.08	74.95
P9	Close	CyLeft.	2	Left	Prosthesis	26	78	101	-19.55	-42.92	38.21	157.59	-14.86	18.86	-28.46	-18.63	12.55	43.39	10.38	49.98	-7.41	1.51	10.14	44.87	1.05	90.42	44.543	33.834	8.496	41.828	64.64	-19.79	-30.47	38.29	141.64	-20.84	13.72	-21.27	1.51	19.19	55.83	3.15	42.82	-4.76	27.17	13.57	55.82	-10.21	76.93
P9	Close	Cone	2	Left	Prosthesis	20	82	100	-20.57	-42.75	37.78	158.85	-17.33	17.77	-28.84	-19.68	10.92	44	13.09	54.36	-7.61	0.09	9.89	46.35	5.32	93.98	44.605	34.904	5.824	38.35	62.575	-19.77	-29.31	38.73	142.16	-21.56	12.57	-21.7	1.25	19.68	52.97	11.87	45.9	-4.18	26.57	17.51	55.86	-5.55	83.01
P9	Far	Mug	3	Left	Prosthesis	9	56	81	-18.47	-42.85	38.31	159.4	-13.51	16.78	-28.04	-18.33	12.55	42.36	10.45	50.71	-6.56	1.35	10.16	43.95	0.67	90.46	44.39	33.239	8.469	42.812	63.926	-16.08	-24.64	38.9	141.73	-20.63	7.75	-21.48	7.31	19.45	67.26	-1.17	44.63	-9.35	34.92	13.91	63.56	-12.11	74.87
P9	Far	CyLeft.	3	Left	Prosthesis	24	82	100	-20.37	-42.11	37.72	159.71	-16.51	17.31	-28.71	-18.47	11.46	41.9	12.48	51.88	-6.95	0.89	10.08	43.7	3.13	91.23	45.061	33.141	6.598	40.167	62.475	-19.14	-16.63	37.25	135.95	-27.19	9.63	-19.74	15.49	17.88	59.03	3.61	48.31	-5.71	39.79	18.11	66.88	-0.71	74.44
P9	Far	Cone	3	Left	Prosthesis	2	58	75	-20.61	-42.8	38.06	158.59	-14.31	15.65	-27.58	-18.12	13.92	40.75	9.4	44.21	-6.17	1.35	10.57	42.58	-1.6	84.79	44.396	32.61	10.245	42.933	65.494	-18.54	-16.29	38.46	139.47	-24.34	7	-20.71	14.9	21.14	53.37	9.68	43.75	-3.7	37.89	23.26	59.88	3.03	71.2
P9	Close	Mug	3	Left	Prosthesis	18	62	85	-19.8	-43.46	38.22	155.71	-13.77	18.15	-28.63	-19.97	10.36	44.96	13.73	57.71	-7.46	-0.21	9.74	47.09	6.14	95.85	44.096	35.414	5.02	37.628	62.959	-17.99	-37.4	39.57	145.61	-15.92	13.47	-23.3	-5.85	19.81	63.92	-0.31	40.14	-9.8	21.86	12.12	53.77	-15.59	75.1
P9	Close	CyLeft.	3	Left	Prosthesis	16	66	86	-19.02	-42.28	37.86	157.58	-15.02	17.66	-27.55	-17.7	12.56	41.79	11	47.57	-5.99	2.28	10.33	42.47	-1.34	88.41	44.018	32.419	8.267	42.241	64.051	-18.5	-30.15	39.06	142.42	-19.12	10.72	-20.81	1.11	18.53	57.13	3.32	45.49	-5.06	26.87	12.78	58.01	-10.45	80.07
P9	Close	Cone	3	Left	Prosthesis	16	62	81	-20.09	-42.04	38.02	157.24	-14.9	16.87	-28.2	-16.17	13.41	41.66	9.25	46.9	-6.65	3.97	10.24	40.84	-3.54	88.59	44.791	30.931	9.793	43.817	66.715	-19.61	-27.42	38.64	144.18	-21.73	10.02	-22.44	2.22	19.3	51.71	12.59	43.39	-4.37	27.22	18.04	53.82	-3.07	79.54
[truncated: 16 more columns]
